# Supplementary material for: Proteomics of Multiple Sclerosis: Inherent Issues in Defining the Pathoetiology and Identifying (Early) Biomarkers
Source: Int J Mol Sci. 2021 Jul 9;22(14):7377. doi: 10.3390/ijms22147377 (PMC8306353; doi:10.3390/ijms22147377)
Supplement: Supplementary file 1 [file ijms-22-07377-s001.zip]

Archive with 7 entries (6 files):
- __MACOSX/Supplemetary/
- __MACOSX/Supplemetary/._.DS_Store
- __MACOSX/Supplemetary/._Sen et al_Supplementary Excel File S1.xlsx
- __MACOSX/Supplemetary/._Sen et al_Supplementary Figure and Table.docx
- Supplemetary/.DS_Store
- Supplemetary/Sen et al_Supplementary Excel File S1.xlsx
- Supplemetary/Sen et al_Supplementary Figure and Table.pdf
