# Supplementary material for: Proteomics of Multiple Sclerosis: Inherent Issues in Defining the Pathoetiology and Identifying (Early) Biomarkers
Source: Int J Mol Sci. 2021 Jul 9;22(14):7377. doi: 10.3390/ijms22147377 (PMC8306353; doi:10.3390/ijms22147377)
Supplement: Supplementary file 1 [file ijms-22-07377-s001.zip › Supplemetary/Sen et al_Supplementary Excel File S1.xlsx]

## Sheet: MS
UniProt ID	Gene ID	Regulation	Molecualr function	Protein description	Score	Coverage %	Unique peptides	Theoritical MW/pI	Experimental MW/pI	Method and instrument	Sample	Sample size, group and gender	Reference
Q96RP9	GFM1	Up	Translation	Elongation factor G	No information	13.2	7	No information	No information	Bottom-up, Electrospray- LC–MS/MS	PBMC-CD4/8	13-RRMS, female	(Berge et al., 2019)
Q14240	EIF4A2	Up	Translation	Eukaryotic initiation factor 4A-II	No information	75.4	23	No information	No information	Bottom-up, Electrospray- LC–MS/MS	PBMC-CD4/8	13-RRMS, female	(Berge et al., 2019)
Q15428	SF3A2	Up	Translation	Splicing factor 3A subunit 2	No information	28.7	9	No information	No information	Bottom-up, Electrospray- LC–MS/MS	PBMC-CD4/8	13-RRMS, female	(Berge et al., 2019)
P23246	SFPQ	Up	Translation	Splicing factor, proline- and glutamine-rich	No information	47.9	31	No information	No information	Bottom-up, Electrospray- LC–MS/MS	PBMC-CD4/8	13-RRMS, female	(Berge et al., 2019)
P62995	TRA2B	Up	Translation	Transformer-2 protein homolog-β	No information	30.9	8	No information	No information	Bottom-up, Electrospray- LC–MS/MS	PBMC-CD4/8	13-RRMS, female	(Berge et al., 2019)
Q96ST3	SIN3A	Up	Transcription	Paired amphipathic helix protein Sin3a	No information	14.2	13	No information	No information	Bottom-up, Electrospray- LC–MS/MS	PBMC-CD4/8	13-RRMS, female	(Berge et al., 2019)
Q01469	FABP5	Down	Tranportation	Fatty acid-binding protein	No information	76.3	11	No information	No information	Bottom-up, Electrospray- LC–MS/MS	PBMC-CD4/8	13-RRMS, female	(Berge et al., 2019)
Q13586	STIM1	Down	Tranportation	Stromal interaction molecule 1	No information	32.1	13	No information	No information	Bottom-up, Electrospray- LC–MS/MS	PBMC-CD4/8	13-RRMS, female	(Berge et al., 2019)
P18085	ARF4	Down	Structural	ADP-ribosylation factor 4	No information	64.4	10	No information	No information	Bottom-up, Electrospray- LC–MS/MS	PBMC-CD4/8	13-RRMS, female	(Berge et al., 2019)
P35611	ADD1	Up	Structural	Alpha-adducin	No information	44.9	24	No information	No information	Bottom-up, Electrospray- LC–MS/MS	PBMC-CD4/8	13-RRMS, female	(Berge et al., 2019)
Q15027	ACAP1	Up	Structural	Arf-GAP with coiled-coil, ANK repeat and PH domain-containing protein 1	No information	44.7	22	No information	No information	Bottom-up, Electrospray- LC–MS/MS	PBMC-CD4/8	13-RRMS, female	(Berge et al., 2019)
P31146	CORO1A	Up	Structural	Coronin-1A	No information	63.8	33	No information	No information	Bottom-up, Electrospray- LC–MS/MS	PBMC-CD4/8	13-RRMS, female	(Berge et al., 2019)
P57737	CORO1A	Up	Structural	Coronin-7	No information	49.4	28	No information	No information	Bottom-up, Electrospray- LC–MS/MS	PBMC-CD4/8	13-RRMS, female	(Berge et al., 2019)
P21333	FLNA	Down	Structural	Filamin-A	No information	71.6	137	No information	No information	Bottom-up, Electrospray- LC–MS/MS	PBMC-CD4/8	13-RRMS, female	(Berge et al., 2019)
O00422	SAP18	Up	Structural	Histone deacetylase complex subunit SAP18	No information	41.8	5	No information	No information	Bottom-up, Electrospray- LC–MS/MS	PBMC-CD4/8	13-RRMS, female	(Berge et al., 2019)
Q93077	HIST1H2AC	Up	Structural	Histone H2A type 1-C	No information	35.4	7	No information	No information	Bottom-up, Electrospray- LC–MS/MS	PBMC-CD4/8	13-RRMS, female	(Berge et al., 2019)
P05556	ITGB1	Down	Structural	Integrin β-1	No information	32.8	19	No information	No information	Bottom-up, Electrospray- LC–MS/MS	PBMC-CD4/8	13-RRMS, female	(Berge et al., 2019)
Q03252	LMNB2	Up	Structural	Lamin-B2	No information	58.1	42	No information	No information	Bottom-up, Electrospray- LC–MS/MS	PBMC-CD4/8	13-RRMS, female	(Berge et al., 2019)
O75431	MTX2	Up	Structural	Metaxin-2	No information	33.8	5	No information	No information	Bottom-up, Electrospray- LC–MS/MS	PBMC-CD4/8	13-RRMS, female	(Berge et al., 2019)
Q8WUM0	NUP133	Up	Structural	Nuclear pore complex protein Nup133	No information	18.3	12	No information	No information	Bottom-up, Electrospray- LC–MS/MS	PBMC-CD4/8	13-RRMS, female	(Berge et al., 2019)
P67936	TPM4	Down	Structural	Tropomyosin α-4 chain	No information	66.1	27	No information	No information	Bottom-up, Electrospray- LC–MS/MS	PBMC-CD4/8	13-RRMS, female	(Berge et al., 2019)
P18206	VINC	Down	Structural	Vinculin	No information	64.2	60	No information	No information	Bottom-up, Electrospray- LC–MS/MS	PBMC-CD4/8	13-RRMS, female	(Berge et al., 2019)
P05386	RPLP1	Up	Signaling	60S acidic ribosomal protein P1	No information	94.7	5	No information	No information	Bottom-up, Electrospray- LC–MS/MS	PBMC-CD4/8	13-RRMS, female	(Berge et al., 2019)
Q2M2I8	AAK1	Up	Signaling	AP2-associated protein kinase 1	No information	33	20	No information	No information	Bottom-up, Electrospray- LC–MS/MS	PBMC-CD4/8	13-RRMS, female	(Berge et al., 2019)
Q13555	CAMK2G	Up	Signaling	Calcium/calmodulin-dependent protein kinase type II-γ	No information	24.6	10	No information	No information	Bottom-up, Electrospray- LC–MS/MS	PBMC-CD4/8	13-RRMS, female	(Berge et al., 2019)
Q3ZCW2	LGALSL	Down	Signaling	Galectin-related protein	No information	61	8	No information	No information	Bottom-up, Electrospray- LC–MS/MS	PBMC-CD4/8	13-RRMS, female	(Berge et al., 2019)
O75791	GRAP2	Up	Signaling	GRB2-related adapter protein 2	No information	43	13	No information	No information	Bottom-up, Electrospray- LC–MS/MS	PBMC-CD4/8	13-RRMS, female	(Berge et al., 2019)
P50148	GNAQ	Down	Signaling	Guanine nucleotide-binding protein G(q)-α	No information	30.6	8	No information	No information	Bottom-up, Electrospray- LC–MS/MS	PBMC-CD4/8	13-RRMS, female	(Berge et al., 2019)
P36915	GNL1	Up	Signaling	Guanine nucleotide-binding protein-like 1	No information	22.6	9	No information	No information	Bottom-up, Electrospray- LC–MS/MS	PBMC-CD4/8	13-RRMS, female	(Berge et al., 2019)
P48059	LIMS1	Down	Signaling	LIM and senescent cell antigen-like-containing domain protein 1	No information	45.8	13	No information	No information	Bottom-up, Electrospray- LC–MS/MS	PBMC-CD4/8	13-RRMS, female	(Berge et al., 2019)
O75475	PSIP1	Up	Signaling	PC4 and SFRS1-interacting protein	No information	45.5	21	No information	No information	Bottom-up, Electrospray- LC–MS/MS	PBMC-CD4/8	13-RRMS, female	(Berge et al., 2019)
O43665	RGS10	Up	Signaling	Regulator of G-protein signaling 10	No information	60.1	12	No information	No information	Bottom-up, Electrospray- LC–MS/MS	PBMC-CD4/8	13-RRMS, female	(Berge et al., 2019)
P16615	ATP2A2	Down	Signaling	Sarcoplasmic/endoplasmic reticulum calcium ATPase 2	No information	22.5	15	No information	No information	Bottom-up, Electrospray- LC–MS/MS	PBMC-CD4/8	13-RRMS, female	(Berge et al., 2019)
P21291	CSRP1	Down	Protease inhibitor	Cysteine and glycine-rich protein 1	No information	64.2	8	No information	No information	Bottom-up, Electrospray- LC–MS/MS	PBMC-CD4/8	13-RRMS, female	(Berge et al., 2019)
P24158	PRTN3	Down	Protease	Myeloblastin	No information	20.7	4	No information	No information	Bottom-up, Electrospray- LC–MS/MS	PBMC-CD4/8	13-RRMS, female	(Berge et al., 2019)
P27824	CANX	Down	Molecular chaperone	Calnexin	No information	37.7	22	No information	No information	Bottom-up, Electrospray- LC–MS/MS	PBMC-CD4/8	13-RRMS, female	(Berge et al., 2019)
Q9Y4L1	HYOU1	Down	Molecular chaperone	Hypoxia up-regulated protein 1	No information	31.8	20	No information	No information	Bottom-up, Electrospray- LC–MS/MS	PBMC-CD4/8	13-RRMS, female	(Berge et al., 2019)
Q15084	PDIA6	Down	Molecular chaperone	Protein disulfide-isomeras A6	No information	45.9	13	No information	No information	Bottom-up, Electrospray- LC–MS/MS	PBMC-CD4/8	13-RRMS, female	(Berge et al., 2019)
P07237	P4HB	Down	Molecular chaperone	Protein disulfide-isomerase	No information	56.1	27	No information	No information	Bottom-up, Electrospray- LC–MS/MS	PBMC-CD4/8	13-RRMS, female	(Berge et al., 2019)
Q9Y6K5	OAS3	Down	Metabolic	2-5-oligoadenylate synthase 3	No information	26.2	21	No information	No information	Bottom-up, Electrospray- LC–MS/MS	PBMC-CD4/8	13-RRMS, female	(Berge et al., 2019)
O75832	PSMD10	Up	Metabolic	26S proteasome non-ATPase regulatory subunit 10	No information	40.3	6	No information	No information	Bottom-up, Electrospray- LC–MS/MS	PBMC-CD4/8	13-RRMS, female	(Berge et al., 2019)
Q16401	PSMD5	Up	Metabolic	26S proteasome non-ATPase regulatory subunit 5	No information	58.9	21	No information	No information	Bottom-up, Electrospray- LC–MS/MS	PBMC-CD4/8	13-RRMS, female	(Berge et al., 2019)
P12694	BCKDHA	Up	Metabolic	2-oxoisovalerate dehydrogenase subunit-α	No information	21.1	6	No information	No information	Bottom-up, Electrospray- LC–MS/MS	PBMC-CD4/8	13-RRMS, female	(Berge et al., 2019)
P21953	BCKDHB	Up	Metabolic	2-oxoisovalerate dehydrogenase-β	No information	15.3	4	No information	No information	Bottom-up, Electrospray- LC–MS/MS	PBMC-CD4/8	13-RRMS, female	(Berge et al., 2019)
P35573	AGL	Up	Metabolic	4-alphaglucanotransferase	No information	18.1	18	No information	No information	Bottom-up, Electrospray- LC–MS/MS	PBMC-CD4/8	13-RRMS, female	(Berge et al., 2019)
Q8TCD5	NT5C	Up	Metabolic	5(3)-deoxyribonucleotidase, cytosolic type	No information	54.2	7	No information	No information	Bottom-up, Electrospray- LC–MS/MS	PBMC-CD4/8	13-RRMS, female	(Berge et al., 2019)
O14561	NDUFAB1	Up	Metabolic	Acyl carrier protein	No information	21.2	4	No information	No information	Bottom-up, Electrospray- LC–MS/MS	PBMC-CD4/8	13-RRMS, female	(Berge et al., 2019)
Q4G176	ACSF3	Up	Metabolic	Acyl-CoA synthetase family member 3	No information	19.3	7	No information	No information	Bottom-up, Electrospray- LC–MS/MS	PBMC-CD4/8	13-RRMS, female	(Berge et al., 2019)
P07741	APRT	Up	Metabolic	Adenine phosphoribosyl transferase	No information	91.1	17	No information	No information	Bottom-up, Electrospray- LC–MS/MS	PBMC-CD4/8	13-RRMS, female	(Berge et al., 2019)
Q9ULA0	DNPEP	Up	Metabolic	Aspartyl aminopeptidase	No information	53.3	18	No information	No information	Bottom-up, Electrospray- LC–MS/MS	PBMC-CD4/8	13-RRMS, female	(Berge et al., 2019)
O43681	ASNA1	Down	Metabolic	ATPase ASNA1	No information	50.6	10	No information	No information	Bottom-up, Electrospray- LC–MS/MS	PBMC-CD4/8	13-RRMS, female	(Berge et al., 2019)
Q86XP3	DDX42	Up	Metabolic	ATP-dependent RNA helicase DDX42	No information	22.7	13	No information	No information	Bottom-up, Electrospray- LC–MS/MS	PBMC-CD4/8	13-RRMS, female	(Berge et al., 2019)
P13861	PRKAR2A	Up	Metabolic	cAMP-dependent protein kinase type II-α regulatory subunit	No information	62.1	20	No information	No information	Bottom-up, Electrospray- LC–MS/MS	PBMC-CD4/8	13-RRMS, female	(Berge et al., 2019)
P20645	M6PR	Down	Metabolic	Cation-dependent mannose-6-phosphate receptor	No information	22	4	No information	No information	Bottom-up, Electrospray- LC–MS/MS	PBMC-CD4/8	13-RRMS, female	(Berge et al., 2019)
P21399	ACO1	Up	Metabolic	Cytoplasmic aconitate hydratase	No information	20.4	11	No information	No information	Bottom-up, Electrospray- LC–MS/MS	PBMC-CD4/8	13-RRMS, female	(Berge et al., 2019)
P53634	CTSC	Down	Metabolic	Dipeptidyl peptidase 1	No information	19.9	7	No information	No information	Bottom-up, Electrospray- LC–MS/MS	PBMC-CD4/8	13-RRMS, female	(Berge et al., 2019)
Q02750	MAP2K1	Up	Metabolic	Dual specificity mitogen-activated protein kinase kinase 1	No information	42.2	14	No information	No information	Bottom-up, Electrospray- LC–MS/MS	PBMC-CD4/8	13-RRMS, female	(Berge et al., 2019)
P51452	DUSP3	Down	Metabolic	Dual specificity protein phosphatase 3	No information	29.2	4	No information	No information	Bottom-up, Electrospray- LC–MS/MS	PBMC-CD4/8	13-RRMS, female	(Berge et al., 2019)
P49327	FASN	Down	Metabolic	Fatty acid synthase; [acyl-carrier-protein] S-acetyltransferase	No information	10.9	18	No information	No information	Bottom-up, Electrospray- LC–MS/MS	PBMC-CD4/8	13-RRMS, female	(Berge et al., 2019)
Q8TDQ7	GNPDA2	Up	Metabolic	Glucosamine-6-phosphate isomerase 2	No information	59.8	10	No information	No information	Bottom-up, Electrospray- LC–MS/MS	PBMC-CD4/8	13-RRMS, female	(Berge et al., 2019)
O94925	GLS	Up	Metabolic	Glutaminase kidney isoform	No information	45	22	No information	No information	Bottom-up, Electrospray- LC–MS/MS	PBMC-CD4/8	13-RRMS, female	(Berge et al., 2019)
P78417	GSTO1	Down	Metabolic	Glutathione S-transferase omega-1	No information	59.3	14	No information	No information	Bottom-up, Electrospray- LC–MS/MS	PBMC-CD4/8	13-RRMS, female	(Berge et al., 2019)
Q9H0R4	HDHD2	Up	Metabolic	Haloacid dehalogenase-like hydrolase domain-containing protein 2	No information	67.2	8	No information	No information	Bottom-up, Electrospray- LC–MS/MS	PBMC-CD4/8	13-RRMS, female	(Berge et al., 2019)
O75874	IDH1	Down	Metabolic	Isocitrate dehydrogenase [NADP] cytoplasmic	No information	52.4	17	No information	No information	Bottom-up, Electrospray- LC–MS/MS	PBMC-CD4/8	13-RRMS, female	(Berge et al., 2019)
P24666	ACP1	Up	Metabolic	Low molecular weight phosphotyrosine protein phosphatase	No information	72.2	8	No information	No information	Bottom-up, Electrospray- LC–MS/MS	PBMC-CD4/8	13-RRMS, female	(Berge et al., 2019)
Q96RQ3	MCCC1	Up	Metabolic	Methylcrotonoyl-CoA carboxylase-α	No information	16.4	7	No information	No information	Bottom-up, Electrospray- LC–MS/MS	PBMC-CD4/8	13-RRMS, female	(Berge et al., 2019)
O94826	TOMM70A	Up	Metabolic	Mitochondrial import receptor subunit TOM70	No information	34.5	13	No information	No information	Bottom-up, Electrospray- LC–MS/MS	PBMC-CD4/8	13-RRMS, female	(Berge et al., 2019)
O75439	PMPCB	Up	Metabolic	Mitochondrial-processing peptidase-β	No information	22.1	4	No information	No information	Bottom-up, Electrospray- LC–MS/MS	PBMC-CD4/8	13-RRMS, female	(Berge et al., 2019)
Q02083	NAAA	Up	Metabolic	N-acylethanolamine-hydrolyzing acid amidase	No information	27.9	8	No information	No information	Bottom-up, Electrospray- LC–MS/MS	PBMC-CD4/8	13-RRMS, female	(Berge et al., 2019)
O96000	NDUFB10	Up	Metabolic	NADH dehydrogenase [ubiquinone] 1-β subcomplex subunit 10	No information	43	7	No information	No information	Bottom-up, Electrospray- LC–MS/MS	PBMC-CD4/8	13-RRMS, female	(Berge et al., 2019)
O75306	NDUFS2	Up	Metabolic	NADH dehydrogenase [ubiquinone] ironsulfur protein 2	No information	34.8	12	No information	No information	Bottom-up, Electrospray- LC–MS/MS	PBMC-CD4/8	13-RRMS, female	(Berge et al., 2019)
Q8TBC4	UBA3	Up	Metabolic	NEDD8-activating enzyme E1 catalytic subunit	No information	51.6	13	No information	No information	Bottom-up, Electrospray- LC–MS/MS	PBMC-CD4/8	13-RRMS, female	(Berge et al., 2019)
P30405	PPIF	Down	Metabolic	Peptidyl-prolyl cis–trans isomerase F	No information	40.1	8	No information	No information	Bottom-up, Electrospray- LC–MS/MS	PBMC-CD4/8	13-RRMS, female	(Berge et al., 2019)
P27986	PIK3R1	Up	Metabolic	Phosphatidylinositol 3-kinase regulatory-α	No information	38.3	19	No information	No information	Bottom-up, Electrospray- LC–MS/MS	PBMC-CD4/8	13-RRMS, female	(Berge et al., 2019)
Q96BW5	PTER	Up	Metabolic	Phosphotriesterase-related protein	No information	24.4	6	No information	No information	Bottom-up, Electrospray- LC–MS/MS	PBMC-CD4/8	13-RRMS, female	(Berge et al., 2019)
Q49A26	GLYR1	Up	Metabolic	Putative oxidoreductase GLYR1	No information	40	14	No information	No information	Bottom-up, Electrospray- LC–MS/MS	PBMC-CD4/8	13-RRMS, female	(Berge et al., 2019)
Q15120	PDK3	Up	Metabolic	Pyruvate dehydrogenase (acetyl-transferring)] kinase isozyme 3	No information	12.1	3	No information	No information	Bottom-up, Electrospray- LC–MS/MS	PBMC-CD4/8	13-RRMS, female	(Berge et al., 2019)
Q9P0J1	PDP1	Up	Metabolic	Pyruvate dehydrogenase [acetyltransferring]]- phosphatase 1	No information	16.9	7	No information	No information	Bottom-up, Electrospray- LC–MS/MS	PBMC-CD4/8	13-RRMS, female	(Berge et al., 2019)
P11177	PDHB	Up	Metabolic	Pyruvate dehydrogenase E1 component-β	No information	52.9	13	No information	No information	Bottom-up, Electrospray- LC–MS/MS	PBMC-CD4/8	13-RRMS, female	(Berge et al., 2019)
Q15283	RASA2	Up	Metabolic	Ras GTPase-activating protein 2	No information	14.5	9	No information	No information	Bottom-up, Electrospray- LC–MS/MS	PBMC-CD4/8	13-RRMS, female	(Berge et al., 2019)
Q12913	PTPRJ	Down	Metabolic	Receptor-type tyrosine-protein phosphatase eta	No information	10.9	11	No information	No information	Bottom-up, Electrospray- LC–MS/MS	PBMC-CD4/8	13-RRMS, female	(Berge et al., 2019)
Q53QZ3	ARHGAP15	Up	Metabolic	Rho GTPase-activating protein 15	No information	28.8	10	No information	No information	Bottom-up, Electrospray- LC–MS/MS	PBMC-CD4/8	13-RRMS, female	(Berge et al., 2019)
P08134	RHOC	Up	Metabolic	Rho-related GTP-binding protein RhoC	No information	65.8	10	No information	No information	Bottom-up, Electrospray- LC–MS/MS	PBMC-CD4/8	13-RRMS, female	(Berge et al., 2019)
P49903	SEPHS1	Up	Metabolic	Selenide, water dikinase 1	No information	41.6	10	No information	No information	Bottom-up, Electrospray- LC–MS/MS	PBMC-CD4/8	13-RRMS, female	(Berge et al., 2019)
P63151	PPP2R2A	Up	Metabolic	Serine/threonine-protein phosphatase 2A	No information	48.1	12	No information	No information	Bottom-up, Electrospray- LC–MS/MS	PBMC-CD4/8	13-RRMS, female	(Berge et al., 2019)
P53041	PPP5C	Up	Metabolic	Serine/threonine-protein phosphatase 5	No information	22.8	8	No information	No information	Bottom-up, Electrospray- LC–MS/MS	PBMC-CD4/8	13-RRMS, female	(Berge et al., 2019)
O43704	SULT1B1	Up	Metabolic	Sulfotransferase family cytosolic 1B member 1	No information	39.2	9	No information	No information	Bottom-up, Electrospray- LC–MS/MS	PBMC-CD4/8	13-RRMS, female	(Berge et al., 2019)
P19971	TYMP	Down	Metabolic	Thymidine phosphorylase	No information	51	16	No information	No information	Bottom-up, Electrospray- LC–MS/MS	PBMC-CD4/8	13-RRMS, female	(Berge et al., 2019)
P37837	TALDO1	Up	Metabolic	Transaldolase	No information	47.2	19	No information	No information	Bottom-up, Electrospray- LC–MS/MS	PBMC-CD4/8	13-RRMS, female	(Berge et al., 2019)
P29401	TKT	Up	Metabolic	Transketolase	No information	68.9	38	No information	No information	Bottom-up, Electrospray- LC–MS/MS	PBMC-CD4/8	13-RRMS, female	(Berge et al., 2019)
P06239	LCK	Up	Metabolic	Tyrosine-protein kinase Lck	No information	49.7	18	No information	No information	Bottom-up, Electrospray- LC–MS/MS	PBMC-CD4/8	13-RRMS, female	(Berge et al., 2019)
P09525	ANXA4	Down	Immune response	Annexin A4	No information	47.6	13	No information	No information	Bottom-up, Electrospray- LC–MS/MS	PBMC-CD4/8	13-RRMS, female	(Berge et al., 2019)
Q9C0K0	BCL11B	Up	Immune response	B-cell lymphoma/leukemia 11B	No information	12.8	8	No information	No information	Bottom-up, Electrospray- LC–MS/MS	PBMC-CD4/8	13-RRMS, female	(Berge et al., 2019)
Q16666	IFI16	Down	Immune response	Gamma-interferon-inducible protein 16	No information	43.4	31	No information	No information	Bottom-up, Electrospray- LC–MS/MS	PBMC-CD4/8	13-RRMS, female	(Berge et al., 2019)
P57764	GSDMD	Down	Immune response	Gasdermin-D	No information	27.9	8	No information	No information	Bottom-up, Electrospray- LC–MS/MS	PBMC-CD4/8	13-RRMS, female	(Berge et al., 2019)
Q04826	HLA-B	Down	Immune response	HLA class I histocompatibility antigen, B-40 α-chain	No information	44.5	13	No information	No information	Bottom-up, Electrospray- LC–MS/MS	PBMC-CD4/8	13-RRMS, female	(Berge et al., 2019)
P0DOX5	IGHG1	Down	Immune response	Ig gamma-1 chain C region	No information	28.3	9	No information	No information	Bottom-up, Electrospray- LC–MS/MS	PBMC-CD4/8	13-RRMS, female	(Berge et al., 2019)
P13598	ICAM2	Down	Immune response	Intercellular adhesion molecule 2	No information	14.9	3	No information	No information	Bottom-up, Electrospray- LC–MS/MS	PBMC-CD4/8	13-RRMS, female	(Berge et al., 2019)
P19525	EIF2AK2	Down	Immune response	Interferon-induced, double-stranded RNA activated protein kinase	No information	20.1	9	No information	No information	Bottom-up, Electrospray- LC–MS/MS	PBMC-CD4/8	13-RRMS, female	(Berge et al., 2019)
Q9H400	LIME1	Up	Immune response	Lck-interacting transmembrane adapter 1	No information	46.1	7	No information	No information	Bottom-up, Electrospray- LC–MS/MS	PBMC-CD4/8	13-RRMS, female	(Berge et al., 2019)
P16150	SPN	Up	Immune response	Leukosialin	No information	19.5	5	No information	No information	Bottom-up, Electrospray- LC–MS/MS	PBMC-CD4/8	13-RRMS, female	(Berge et al., 2019)
P14174	MIF	Up	Immune response	Macrophage migration inhibitory factor	No information	36.5	4	No information	No information	Bottom-up, Electrospray- LC–MS/MS	PBMC-CD4/8	13-RRMS, female	(Berge et al., 2019)
Q00653	NFKB2	Up	Immune response	Nuclear factor NF-kappa-B p100 subunit	No information	15.8	9	No information	No information	Bottom-up, Electrospray- LC–MS/MS	PBMC-CD4/8	13-RRMS, female	(Berge et al., 2019)
P07602	PSAP	Down	Immune response	Prosaposin	No information	12.6	6	No information	No information	Bottom-up, Electrospray- LC–MS/MS	PBMC-CD4/8	13-RRMS, female	(Berge et al., 2019)
P06703	S100A6	Down	Immune response	Protein S100-A6	No information	52.2	4	No information	No information	Bottom-up, Electrospray- LC–MS/MS	PBMC-CD4/8	13-RRMS, female	(Berge et al., 2019)
P16109	SELP	Down	Immune response	P-selectin	No information	29	14	No information	No information	Bottom-up, Electrospray- LC–MS/MS	PBMC-CD4/8	13-RRMS, female	(Berge et al., 2019)
P09564	CD7	Up	Immune response	T-cell antigen CD7	No information	16.7	4	No information	No information	Bottom-up, Electrospray- LC–MS/MS	PBMC-CD4/8	13-RRMS, female	(Berge et al., 2019)
P20963	CD247	Up	Immune response	T-cell surface glycoprotein CD3 zeta chain	No information	60.4	11	No information	No information	Bottom-up, Electrospray- LC–MS/MS	PBMC-CD4/8	13-RRMS, female	(Berge et al., 2019)
P01137	TGFB1	Down	Immune response	Transforming growth factor β-1	No information	29.5	7	No information	No information	Bottom-up, Electrospray- LC–MS/MS	PBMC-CD4/8	13-RRMS, female	(Berge et al., 2019)
P30536	TSPO	Up	Immune response	Translocator protein	No information	23.1	3	No information	No information	Bottom-up, Electrospray- LC–MS/MS	PBMC-CD4/8	13-RRMS, female	(Berge et al., 2019)
O95379	TNFAIP8	Up	Immune response	Tumor necrosis factor α-induced protein 8	No information	40.4	5	No information	No information	Bottom-up, Electrospray- LC–MS/MS	PBMC-CD4/8	13-RRMS, female	(Berge et al., 2019)
P13010	XRCC5	Up	Immune response	X-ray repair cross-complementing protein 5	No information	71.2	48	No information	No information	Bottom-up, Electrospray- LC–MS/MS	PBMC-CD4/8	13-RRMS, female	(Berge et al., 2019)
Q5JSL3	DOCK11	Up	Immune response	Dedicator of cytokinesis protein 11	No information	13	21	No information	No information	Bottom-up, Electrospray- LC–MS/MS	PBMC-CD4/8	13-RRMS, female	(Berge et al., 2019)
Q00610	CLTC	Down	Exocytosis	Clathrin heavy chain 1	No information	58.7	80	No information	No information	Bottom-up, Electrospray- LC–MS/MS	PBMC-CD4/8	13-RRMS, female	(Berge et al., 2019)
O14828	SCAMP3	Down	Exocytosis	Secretory carrier-associated membrane protein 3	No information	22.8	5	No information	No information	Bottom-up, Electrospray- LC–MS/MS	PBMC-CD4/8	13-RRMS, female	(Berge et al., 2019)
O00186	STXBP3	Up	Exocytosis	Syntaxin-binding protein 3	No information	10.5	5	No information	No information	Bottom-up, Electrospray- LC–MS/MS	PBMC-CD4/8	13-RRMS, female	(Berge et al., 2019)
Q9GZP4	PITHD1	Up	Blood related	PITH domain-containing protein 1	No information	47.9	8	No information	No information	Bottom-up, Electrospray- LC–MS/MS	PBMC-CD4/8	13-RRMS, female	(Berge et al., 2019)
P02775	PPBP	Down	Blood related	Platelet basic protein	No information	38.3	5	No information	No information	Bottom-up, Electrospray- LC–MS/MS	PBMC-CD4/8	13-RRMS, female	(Berge et al., 2019)
P02776	PF4	Down	Blood related	Platelet factor 4	No information	36.6	5	No information	No information	Bottom-up, Electrospray- LC–MS/MS	PBMC-CD4/8	13-RRMS, female	(Berge et al., 2019)
P13224	GP1BB	Down	Blood related	Platelet glycoprotein Ib-β	No information	23.8	5	No information	No information	Bottom-up, Electrospray- LC–MS/MS	PBMC-CD4/8	13-RRMS, female	(Berge et al., 2019)
P14770	GP9	Down	Blood related	Platelet glycoprotein IX	No information	30.5	5	No information	No information	Bottom-up, Electrospray- LC–MS/MS	PBMC-CD4/8	13-RRMS, female	(Berge et al., 2019)
P12931	SRC	Down	Blood related	Proto-oncogene tyrosine-protein kinase Src	No information	37.5	15	No information	No information	Bottom-up, Electrospray- LC–MS/MS	PBMC-CD4/8	13-RRMS, female	(Berge et al., 2019)
P04275	VWF	Down	Blood related	Von Willebrand factor	No information	13	25	No information	No information	Bottom-up, Electrospray- LC–MS/MS	PBMC-CD4/8	13-RRMS, female	(Berge et al., 2019)
P10155	TROVE2	Up	Binding	60 kDa SS-A/Ro ribonucleoprotein	No information	37.4	16	No information	No information	Bottom-up, Electrospray- LC–MS/MS	PBMC-CD4/8	13-RRMS, female	(Berge et al., 2019)
O75131	CPNE3	Up	Binding	Copine-3	No information	46.7	19	No information	No information	Bottom-up, Electrospray- LC–MS/MS	PBMC-CD4/8	13-RRMS, female	(Berge et al., 2019)
Q86VP6	CAND1	Up	Binding	Cullin-associated NEDD8-dissociated protein 1	No information	48.9	46	No information	No information	Bottom-up, Electrospray- LC–MS/MS	PBMC-CD4/8	13-RRMS, female	(Berge et al., 2019)
P49959	MRE11A	Up	Binding	Double-strand break repair protein MRE11A	No information	21.6	11	No information	No information	Bottom-up, Electrospray- LC–MS/MS	PBMC-CD4/8	13-RRMS, female	(Berge et al., 2019)
Q9Y3C4	TPRKB	Up	Binding	EKC/KEOPS complex subunit TPRKB	No information	56.6	7	No information	No information	Bottom-up, Electrospray- LC–MS/MS	PBMC-CD4/8	13-RRMS, female	(Berge et al., 2019)
Q96F86	EDC3	Up	Binding	Enhancer of mRNA-decapping protein 3	No information	12.4	3	No information	No information	Bottom-up, Electrospray- LC–MS/MS	PBMC-CD4/8	13-RRMS, female	(Berge et al., 2019)
Q9HAV4	XPO5	Down	Binding	Exportin-5	No information	5.1	4	No information	No information	Bottom-up, Electrospray- LC–MS/MS	PBMC-CD4/8	13-RRMS, female	(Berge et al., 2019)
Q14978	NOLC1	Up	Binding	Nucleolar and coiled-body phosphoprotein 1	No information	16.2	9	No information	No information	Bottom-up, Electrospray- LC–MS/MS	PBMC-CD4/8	13-RRMS, female	(Berge et al., 2019)
Q13148	TARDBP	Up	Binding	TAR DNA-binding protein 43	No information	39.4	11	No information	No information	Bottom-up, Electrospray- LC–MS/MS	PBMC-CD4/8	13-RRMS, female	(Berge et al., 2019)
Q9UGI8	TES	Up	Binding	Testin	No information	72	31	No information	No information	Bottom-up, Electrospray- LC–MS/MS	PBMC-CD4/8	13-RRMS, female	(Berge et al., 2019)
Q00341	HDLBP	Down	Binding	Vigilin	No information	5.3	5	No information	No information	Bottom-up, Electrospray- LC–MS/MS	PBMC-CD4/8	13-RRMS, female	(Berge et al., 2019)
Q96I24	FUBP3	Up	Binding	Far upstream element-binding protein 3	No information	24.7	9	No information	No information	Bottom-up, Electrospray- LC–MS/MS	PBMC-CD4/8	13-RRMS, female	(Berge et al., 2019)
Q06546	GABPA	Up	Binding	GA-binding protein-α	No information	28	8	No information	No information	Bottom-up, Electrospray- LC–MS/MS	PBMC-CD4/8	13-RRMS, female	(Berge et al., 2019)
Q9NY12	GAR1	Up	Binding	H/ACA ribonucleoprotein complex subunit 1	No information	29	5	No information	No information	Bottom-up, Electrospray- LC–MS/MS	PBMC-CD4/8	13-RRMS, female	(Berge et al., 2019)
Q9NR56	MBNL1	Up	Binding	Muscleblind-like protein 1	No information	21.6	8	No information	No information	Bottom-up, Electrospray- LC–MS/MS	PBMC-CD4/8	13-RRMS, female	(Berge et al., 2019)
O94903	PROSC	Up	Binding	Proline synthase co-transcribed bacterial homolog protein	No information	37.8	8	No information	No information	Bottom-up, Electrospray- LC–MS/MS	PBMC-CD4/8	13-RRMS, female	(Berge et al., 2019)
P35244	RPA3	Up	Binding	Replication protein A 14 kDa subunit	No information	86.8	7	No information	No information	Bottom-up, Electrospray- LC–MS/MS	PBMC-CD4/8	13-RRMS, female	(Berge et al., 2019)
Q9NZZ3	CHMP5	Down	Apoptosis	Charged multivesicular body protein 5	No information	40.6	6	No information	No information	Bottom-up, Electrospray- LC–MS/MS	PBMC-CD4/8	13-RRMS, female	(Berge et al., 2019)
Q8WUX9	CHMP7	Up	Apoptosis	Charged multivesicular body protein 7	No information	37.1	13	No information	No information	Bottom-up, Electrospray- LC–MS/MS	PBMC-CD4/8	13-RRMS, female	(Berge et al., 2019)
P02686	MBP	Up	Myelin component	Myelin basic protein	80.2	39.59	10	21.5/11.3	No information	Bottom-up, SELDI-TOF-MS	Brain	9-MS, Male, female	(Broadwater et al., 2011)
P12277	CKB	Up	Metabolic	Creatine kinase	70.3	27.11	7	42.5/5.3	No information	Bottom-up, SELDI-TOF-MS	Brain	9-MS, Male, female	(Broadwater et al., 2011)
P10606	COX5B	Down	Metabolic	Cytochrome c oxidase subunit 5b	20.2	12.24	2	10.6/6.3	No information	Bottom-up, SELDI-TOF-MS	Brain	9-MS, Male, female	(Broadwater et al., 2011)
P68871	HBB	Up	Blood related	Hemoglobin β-chain	60.2	51.37	6	15.9/6.8	No information	Bottom-up, SELDI-TOF-MS	Brain	9-MS, Male, female	(Broadwater et al., 2011)
P02649	APOE	Up	Metabolic	Apolipoprotein E	No information	No information	No information	No information	No information	Top-down, 2D, MS/MS- LCQ X	CSF	10-RRMS, not found	(Chiasserini et al., 2008)
P0DOX7	IGK	Up	Immune response	IgG kappa light chain	No information	No information	No information	No information	No information	Top-down, 2D, MS/MS- LCQ X	CSF	10-RRMS, not found	(Chiasserini et al., 2008)
Q96GW7	BCAN	Down	Structural	Brevican core protein	No information	No information	No information	No information	No information	Bottom-up, iTRAQ-Q-Star Pulsar i-nano-ESI	CSF	60-CIS, Male, female	(Comabella et al., 2010)
P07602	PSAP	Down	Signaling	Proactivator polypeptide	No information	No information	No information	No information	No information	Bottom-up, iTRAQ-Q-Star Pulsar i-nano-ESI	CSF	60-CIS, Male, female	(Comabella et al., 2010)
P01011	SERPINA3	Up	Protease inhibitor	Alpha-1-antichymotrypsin	No information	No information	No information	No information	No information	Bottom-up, iTRAQ-Q-Star Pulsar i-nano-ESI	CSF	60-CIS, Male, female	(Comabella et al., 2010)
P08697	SERPINF2	Up	protease inhibitor	Alpha-2-antiplasmin	No information	No information	No information	No information	No information	Bottom-up, iTRAQ-Q-Star Pulsar i-nano-ESI	CSF	60-CIS, Male, female	(Comabella et al., 2010)
P04004	VTN	Up	Protease	Vitronectin	No information	No information	No information	No information	No information	Bottom-up, iTRAQ-Q-Star Pulsar i-nano-ESI	CSF	60-CIS, Male, female	(Comabella et al., 2010)
O75326	SEMA7A	Down	Myelin component	Semaphorin-7 A	No information	No information	No information	No information	No information	Bottom-up, iTRAQ-Q-Star Pulsar i-nano-ESI	CSF	60-CIS, Male, female	(Comabella et al., 2010)
P02647	APOA1	Up	Metabolic	Apolipoprotein A-I	No information	No information	No information	No information	No information	Bottom-up, iTRAQ-Q-Star Pulsar i-nano-ESI	CSF	60-CIS, Male, female	(Comabella et al., 2010)
P06727	APOA4	Up	Metabolic	Apolipoprotein A-IV	No information	No information	No information	No information	No information	Bottom-up, iTRAQ-Q-Star Pulsar i-nano-ESI	CSF	60-CIS, Male, female	(Comabella et al., 2010)
Q96KN2	CNDP1	Down	Metabolic	Beta-Ala-His dipeptidase	No information	No information	No information	No information	No information	Bottom-up, iTRAQ-Q-Star Pulsar i-nano-ESI	CSF	60-CIS, Male, female	(Comabella et al., 2010)
P00450	CP	Up	Metabolic	Ceruloplasmin	No information	No information	No information	No information	No information	Bottom-up, iTRAQ-Q-Star Pulsar i-nano-ESI	CSF	60-CIS, Male, female	(Comabella et al., 2010)
P27169	PON1	Up	Metabolic	Serum paraoxonase/arylesterase 1	No information	No information	No information	No information	No information	Bottom-up, iTRAQ-Q-Star Pulsar i-nano-ESI	CSF	60-CIS, Male, female	(Comabella et al., 2010)
P01876	IGHA1	Up	Immune response	Ig alpha-1 chain C region	No information	No information	No information	No information	No information	Bottom-up, iTRAQ-Q-Star Pulsar i-nano-ESI	CSF	60-CIS, Male, female	(Comabella et al., 2010)
P01834	IGKC	Up	Immune response	Ig kappa chain C region	No information	No information	No information	No information	No information	Bottom-up, iTRAQ-Q-Star Pulsar i-nano-ESI	CSF	60-CIS, Male, female	(Comabella et al., 2010)
P01842	IGLC1	Up	Immune response	Ig lambda chain C regions	No information	No information	No information	No information	No information	Bottom-up, iTRAQ-Q-Star Pulsar i-nano-ESI	CSF	60-CIS, Male, female	(Comabella et al., 2010)
P01871	IGHM	Up	Immune response	Ig mu chain C region	No information	No information	No information	No information	No information	Bottom-up, iTRAQ-Q-Star Pulsar i-nano-ESI	CSF	60-CIS, Male, female	(Comabella et al., 2010)
P04216	THY1	Down	Immune response	Thy-1 membrane glycoprotein (CD90 antigen)	No information	No information	No information	No information	No information	Bottom-up, iTRAQ-Q-Star Pulsar i-nano-ESI	CSF	60-CIS, Male, female	(Comabella et al., 2010)
P13521	SCG2	Down	Exocytosis	Secretogranin II	No information	No information	No information	No information	No information	Bottom-up, iTRAQ-Q-Star Pulsar i-nano-ESI	CSF	60-CIS, Male, female	(Comabella et al., 2010)
P36222	CHI3L1	Up	Blood related	Chitinase-3-like protein 1	No information	No information	No information	No information	No information	Bottom-up, iTRAQ-Q-Star Pulsar i-nano-ESI	CSF	60-CIS, Male, female	(Comabella et al., 2010)
P00738	HP	Up	Blood related	Haptoglobin	No information	No information	No information	No information	No information	Bottom-up, iTRAQ-Q-Star Pulsar i-nano-ESI	CSF	60-CIS, Male, female	(Comabella et al., 2010)
P05546	SERPIND1	Up	Blood related	Heparin cofactor 2	No information	No information	No information	No information	No information	Bottom-up, iTRAQ-Q-Star Pulsar i-nano-ESI	CSF	60-CIS, Male, female	(Comabella et al., 2010)
P00747	PLG	Up	Blood related	Plasminogen	No information	No information	No information	No information	No information	Bottom-up, iTRAQ-Q-Star Pulsar i-nano-ESI	CSF	60-CIS, Male, female	(Comabella et al., 2010)
P02774	GC	Up	Blood related	Vitamin D-binding protein	No information	No information	No information	No information	No information	Bottom-up, iTRAQ-Q-Star Pulsar i-nano-ESI	CSF	60-CIS, Male, female	(Comabella et al., 2010)
P08185	SERPINA6	Up	Blood related	Corticosteroid-binding globulin	No information	No information	No information	No information	No information	Bottom-up, iTRAQ-Q-Star Pulsar i-nano-ESI	CSF	60-CIS, Male, female	(Comabella et al., 2010)
P01834	IGKC	Up	Immune response	Immunoglobulin kappa constant	72	26.9		26.4/7.6	No information	Top-down, 2-DE, MALDI-TOF-LC-MS/MS	CSF	5-RRMS, male, female	(D'Aguanno et al., 2008)
P01602	IGKV1-5	Up	Immune response	Immunoglobulin kappa variable 1-5	73	29.6		26.3/5.9	No information	Top-down, 2-DE, MALDI-TOF-LC-MS/MS	CSF	5-RRMS, male, female	(D'Aguanno et al., 2008)
P02768	ALB	Up	Blood related	Albumin	115	20		68/5.6	No information	Top-down, 2-DE, MALDI-TOF-LC-MS/MS	CSF	5-RRMS, male, female	(D'Aguanno et al., 2008)
P63241	IF5A1	Down	Translation	Eukaryotic translation initiation factor 5A-1	79	42	8	16.7/5.1	No information	Top-down, Reflex IV MS-MALDI-TOF	PBMC	16-RRMS, male, female	(De Masi et al., 2009)
P52597	HNRPF	Down	Translation	Heterogeneous nuclear ribonucleoprotein F	92	36	11	45.5/5.4	No information	Top-down, Reflex IV MS-MALDI-TOF	PBMC	16-RRMS, male, female	(De Masi et al., 2009)
O15144	ARPC2	Up	Structural	Actin-related protein 2/3 complex subunit 2	105	31	11	34.3/6.8	No information	Top-down, Reflex IV MS-MALDI-TOF	PBMC	16-RRMS, male, female	(De Masi et al., 2009)
Q01518	CAP1	Up	Structural	Adenylyl cyclase-associated protein 1	70	21	11	51.7/8.3	No information	Top-down, Reflex IV MS-MALDI-TOF	PBMC	16-RRMS, male, female	(De Masi et al., 2009)
P05109	S10A8	Up	Structural	Calgranulin A	93	54	8	10.8/6.5	No information	Top-down, Reflex IV MS-MALDI-TOF	PBMC	16-RRMS, male, female	(De Masi et al., 2009)
P23528	COF1	Down	Structural	Cofilin 1	107	57	8	18.4/8.3	No information	Top-down, Reflex IV MS-MALDI-TOF	PBMC	16-RRMS, male, female	(De Masi et al., 2009)
Q13561	DCTN2	Up	Structural	Dynactin subunit 2	105	41	12	44.1/5.1	No information	Top-down, Reflex IV MS-MALDI-TOF	PBMC	16-RRMS, male, female	(De Masi et al., 2009)
Q15019	2002-09-01	Down	Structural	Septin-2	170	67	20	41.5/6.1	No information	Top-down, Reflex IV MS-MALDI-TOF	PBMC	16-RRMS, male, female	(De Masi et al., 2009)
P68363	TBA1B	Up	Structural	Tubulin alpha-ubiquitous chain	73	24	8	50.2/4.9	No information	Top-down, Reflex IV MS-MALDI-TOF	PBMC	16-RRMS, male, female	(De Masi et al., 2009)
Q6IBS0	TWF2	Up	Structural	Twinfilin-2	122	42	11	39.5/6.4	No information	Top-down, Reflex IV MS-MALDI-TOF	PBMC	16-RRMS, male, female	(De Masi et al., 2009)
P18206	VINC	Down	Structural	Vinculin	238	12	40	123.7/5.5	No information	Top-down, Reflex IV MS-MALDI-TOF	PBMC	16-RRMS, male, female	(De Masi et al., 2009)
P10599	THIO	Up	Signaling	Thioredoxin	116	90	11	11.6/4.8	No information	Top-down, Reflex IV MS-MALDI-TOF	PBMC	16-RRMS, male, female	(De Masi et al., 2009)
P04792	HSPB1	Up	Molecular chaperone	Heat-shock protein β-1	152	51	12	22.8/6.0	No information	Top-down, Reflex IV MS-MALDI-TOF	PBMC	16-RRMS, male, female	(De Masi et al., 2009)
P30101	PDIA3	Up	Molecular chaperone	Protein disulfide-isomerase A3	138	26	15	57/6.1	No information	Top-down, Reflex IV MS-MALDI-TOF	PBMC	16-RRMS, male, female	(De Masi et al., 2009)
P06733	ENOA	Up	Metabolic	Alpha-enolase	108	32	13	47/7.0	No information	Top-down, Reflex IV MS-MALDI-TOF	PBMC	16-RRMS, male, female	(De Masi et al., 2009)
P46109	CRKL	Up	Metabolic	CRKL protein	112	27	10	33.8/6.3	No information	Top-down, Reflex IV MS-MALDI-TOF	PBMC	16-RRMS, male, female	(De Masi et al., 2009)
P50213	IDH3A	Up	Metabolic	Isocitrate dehydrogenase [NAD] subunit α	110	31	13	40.2/6.5	No information	Top-down, Reflex IV MS-MALDI-TOF	PBMC	16-RRMS, male, female	(De Masi et al., 2009)
Q14697	GANAB	Down	Metabolic	Neutral alpha-glucosidase AB	161	28	24	106.9/5.7	No information	Top-down, Reflex IV MS-MALDI-TOF	PBMC	16-RRMS, male, female	(De Masi et al., 2009)
P00558	PGK1	Up	Metabolic	Phosphoglycerate kinase 1	168	46	17	44.8/8.3	No information	Top-down, Reflex IV MS-MALDI-TOF	PBMC	16-RRMS, male, female	(De Masi et al., 2009)
P14618	KPYM	Up	Metabolic	Pyruvate kinase isozymes M1/M2	100	36	15	30.5/5.6	No information	Top-down, Reflex IV MS-MALDI-TOF	PBMC	16-RRMS, male, female	(De Masi et al., 2009)
P62140	PP1B	Up	Metabolic	Serine/threonine-protein phosphatase PP1-β catalytic subunit	123	40	13	37.1/5.9	No information	Top-down, Reflex IV MS-MALDI-TOF	PBMC	16-RRMS, male, female	(De Masi et al., 2009)
P12429	ANXA3	Up	Immune response	Annexin A3	167	42	13	36.2/5.6	No information	Top-down, Reflex IV MS-MALDI-TOF	PBMC	16-RRMS, male, female	(De Masi et al., 2009)
P80217	IN35	Up	Immune response	Interferon-induced 35 kDa protein	106	34	11	31.4/5.7	No information	Top-down, Reflex IV MS-MALDI-TOF	PBMC	16-RRMS, male, female	(De Masi et al., 2009)
P20591	MX1	Up	Immune response	Interferon-induced GTP-binding protein Mx1	109	26	15	75.4/5.6	No information	Top-down, Reflex IV MS-MALDI-TOF	PBMC	16-RRMS, male, female	(De Masi et al., 2009)
P02570	ACTB	Up	Structural	Actin	94	9.3	2	35.6/6.6	No information	Top-down, ESI-MS/MS-nano-Lccolumn	CSF	5-RR, 1-SPMS, Male, female	(Dumont et al., 2004)
P06396	GSN	Up	Structural	Gelsolin	176	8.7	5	46.4/5.0	No information	Top-down, ESI-MS/MS-nano-Lccolumn	CSF	5-RR, 1-SPMS, Male, female	(Dumont et al., 2004)
P31151	S100A7	Up	Structural	Psoriasin	79	25.8	2	31.8/6.0	No information	Top-down, ESI-MS/MS-nano-Lccolumn	CSF	5-RR, 1-SPMS, Male, female	(Dumont et al., 2004)
P12882	MYH1	Up	Structural	β-myosin	70	8.5	3	31.2/6.1	No information	Top-down, ESI-MS/MS-nano-Lccolumn	CSF	5-RR, 1-SPMS, Male, female	(Dumont et al., 2004)
P01034	CST3	Up	Protease inhibitor	Cystatin C	151	35	6	14.4/7.3	No information	Top-down, ESI-MS/MS-nano-Lccolumn	CSF	5-RR, 1-SPMS, Male, female	(Dumont et al., 2004)
P30086	PEBP1	Up	Protease inhibitor	Phosphatidylethanolamine binding protein	158	53.3	5	19.1/7.3	No information	Top-down, ESI-MS/MS-nano-Lccolumn	CSF	5-RR, 1-SPMS, Male, female	(Dumont et al., 2004)
P01009	SERPINA1	Up	Protease inhibitor	α1-antitrypsin	377	30.4	16	31.7/6.0	No information	Top-down, ESI-MS/MS-nano-Lccolumn	CSF	5-RR, 1-SPMS, Male, female	(Dumont et al., 2004)
Q92876	KLK6	Up	Protease	Kallikrein 6	464	57.4	27	25.2/6.5	No information	Top-down, ESI-MS/MS-nano-Lccolumn	CSF	5-RR, 1-SPMS, Male, female	(Dumont et al., 2004)
P04279	SEMG1	Up	Myelin component	Semenogelin 1	432	30.7	9	48.7/5.0	No information	Top-down, ESI-MS/MS-nano-Lccolumn	CSF	5-RR, 1-SPMS, Male, female	(Dumont et al., 2004)
Q02383	SEMG2	Up	Myelin component	Semenogelin 2	201	11.9	3	60.2/5.0	No information	Top-down, ESI-MS/MS-nano-Lccolumn	CSF	5-RR, 1-SPMS, Male, female	(Dumont et al., 2004)
P04075	ALDOA	Up	Metabolic	Aldolase A	130	16.8	3	25.8/7.1	No information	Top-down, ESI-MS/MS-nano-Lccolumn	CSF	5-RR, 1-SPMS, Male, female	(Dumont et al., 2004)
P02647	APOA1	Up	Metabolic	Apolipoprotein A-I	429	59.2	15	24.5/4.9	No information	Top-down, ESI-MS/MS-nano-Lccolumn	CSF	5-RR, 1-SPMS, Male, female	(Dumont et al., 2004)
P06727	APOA4	Up	Metabolic	Apolipoprotein A-IV	125	15.7	14	46.4/5.0	No information	Top-down, ESI-MS/MS-nano-Lccolumn	CSF	5-RR, 1-SPMS, Male, female	(Dumont et al., 2004)
P05090	APOD	Up	Metabolic	Apolipoprotein D	108	20.1	44	25.9/5.3	No information	Top-down, ESI-MS/MS-nano-Lccolumn	CSF	5-RR, 1-SPMS, Male, female	(Dumont et al., 2004)
P02649	APOE	Up	Metabolic	Apolipoprotein E	338	40.1	19	29.7/5.5	No information	Top-down, ESI-MS/MS-nano-Lccolumn	CSF	5-RR, 1-SPMS, Male, female	(Dumont et al., 2004)
P22352	GPX3	Up	Metabolic	Glutathione peroxidase	135	24.3	4	20.5/5.4	No information	Top-down, ESI-MS/MS-nano-Lccolumn	CSF	5-RR, 1-SPMS, Male, female	(Dumont et al., 2004)
P07195	LDHB	Up	Metabolic	L-lactate dehydrogenase chain B	147	34.2	4	34.3/6.1	No information	Top-down, ESI-MS/MS-nano-Lccolumn	CSF	5-RR, 1-SPMS, Male, female	(Dumont et al., 2004)
O43505	B4GAT1	Up	Metabolic	N-acetyllactosaminide beta-1,3,-N-acetylglucosaminyltransferase	126	7.7	3	60.2/6.1	No information	Top-down, ESI-MS/MS-nano-Lccolumn	CSF	5-RR, 1-SPMS, Male, female	(Dumont et al., 2004)
P41222	PTGDS	Up	Metabolic	Prostaglandin D2-synthase	222	24.2	5	27.1/5.4	No information	Top-down, ESI-MS/MS-nano-Lccolumn	CSF	5-RR, 1-SPMS, Male, female	(Dumont et al., 2004)
P00441	SOD1	Up	Metabolic	Superoxide dismutase 1	148	48.4	7	15.7/5.5	No information	Top-down, ESI-MS/MS-nano-Lccolumn	CSF	5-RR, 1-SPMS, Male, female	(Dumont et al., 2004)
P08294	SOD3	Up	Metabolic	Superoxide dismutase 3	189	27.9	4	30.5/5.8	No information	Top-down, ESI-MS/MS-nano-Lccolumn	CSF	5-RR, 1-SPMS, Male, female	(Dumont et al., 2004)
P25311	AZGP1	Up	Metabolic	Zn-a2 glycoprotein	726	51.2	24	43/4.7	No information	Top-down, ESI-MS/MS-nano-Lccolumn	CSF	5-RR, 1-SPMS, Male, female	(Dumont et al., 2004)
P01024	C3	Up	Immune response	Complement C3	955	9.5	74	42.8/6	No information	Top-down, ESI-MS/MS-nano-Lccolumn	CSF	5-RR, 1-SPMS, Male, female	(Dumont et al., 2004)
P01028	C4	Up	Immune response	Complement C4	438	7.1	22	29.4/6.3	No information	Top-down, ESI-MS/MS-nano-Lccolumn	CSF	5-RR, 1-SPMS, Male, female	(Dumont et al., 2004)
Q03591	CFHR1	Up	Immune response	Complement factor H-related protein 1	75	9.4	2	40.6/6.1	No information	Top-down, ESI-MS/MS-nano-Lccolumn	CSF	5-RR, 1-SPMS, Male, female	(Dumont et al., 2004)
P05156	CFI	Up	Immune response	Complement factor I	104	5.5	5	38.4/5.0	No information	Top-down, ESI-MS/MS-nano-Lccolumn	CSF	5-RR, 1-SPMS, Male, female	(Dumont et al., 2004)
P81605	DCD	Up	Immune response	Dermcidin	63	37.3	4	Multiple	No information	Top-down, ESI-MS/MS-nano-Lccolumn	CSF	5-RR, 1-SPMS, Male, female	(Dumont et al., 2004)
P01859	IGHG2	Up	Immune response	Ig G2 chain C	216	15.7	7	30.1/6.3	No information	Top-down, ESI-MS/MS-nano-Lccolumn	CSF	5-RR, 1-SPMS, Male, female	(Dumont et al., 2004)
P01834	IGKC	Up	Immune response	Igk chain C	336	9.3	12	Multiple	No information	Top-down, ESI-MS/MS-nano-Lccolumn	CSF	5-RR, 1-SPMS, Male, female	(Dumont et al., 2004)
Q969P0	IGSF8	Up	Immune response	Immunoglobulin superfamily member 8	166	8.8	4	15.7/6.2	No information	Top-down, ESI-MS/MS-nano-Lccolumn	CSF	5-RR, 1-SPMS, Male, female	(Dumont et al., 2004)
P31025	LCN1	Up	Immune response	Lipocalin	87	6.3	2	11.1/6.4	No information	Top-down, ESI-MS/MS-nano-Lccolumn	CSF	5-RR, 1-SPMS, Male, female	(Dumont et al., 2004)
P02768	ALB	Up	Blood related	Albumin	762	46	54	Multiple	No information	Top-down, ESI-MS/MS-nano-Lccolumn	CSF	5-RR, 1-SPMS, Male, female	(Dumont et al., 2004)
P61769	B2M	Up	Blood related	B2-microglobulin	183	68.4	35	11.1/6.2	No information	Top-down, ESI-MS/MS-nano-Lccolumn	CSF	5-RR, 1-SPMS, Male, female	(Dumont et al., 2004)
P02671	FGA	Up	Blood related	Fibrinogen, α chain	95	9.1	2	36.7/5.9	No information	Top-down, ESI-MS/MS-nano-Lccolumn	CSF	5-RR, 1-SPMS, Male, female	(Dumont et al., 2004)
P02679	FGγ	Up	Blood related	Fibrinogen, γ chain	159	12.1	4	36.7/5.9	No information	Top-down, ESI-MS/MS-nano-Lccolumn	CSF	5-RR, 1-SPMS, Male, female	(Dumont et al., 2004)
P00738	HP	Up	Blood related	Haptoglobin	418	38.6	17	16.1/5.4	No information	Top-down, ESI-MS/MS-nano-Lccolumn	CSF	5-RR, 1-SPMS, Male, female	(Dumont et al., 2004)
Q95121	SERPINF1	Up	Blood related	Pigment epithelium derived factor	549	38	17	49.6/5.3	No information	Top-down, ESI-MS/MS-nano-Lccolumn	CSF	5-RR, 1-SPMS, Male, female	(Dumont et al., 2004)
P02753	RBP4	Up	Blood related	Plasma retinol binding protein	304	45.8	18	19.6/5.2	No information	Top-down, ESI-MS/MS-nano-Lccolumn	CSF	5-RR, 1-SPMS, Male, female	(Dumont et al., 2004)
P02787	TF	Up	Blood related	Transferrin	815	31.8	38	36.7/6.5	No information	Top-down, ESI-MS/MS-nano-Lccolumn	CSF	5-RR, 1-SPMS, Male, female	(Dumont et al., 2004)
P02766	TTR	Up	Blood related	Transthyretin	202	63.5	7	11.6/5.0	No information	Top-down, ESI-MS/MS-nano-Lccolumn	CSF	5-RR, 1-SPMS, Male, female	(Dumont et al., 2004)
P02774	GC	Up	Blood related	Vitamin D-binding protein	629	58.5	35	33/5.3	No information	Top-down, ESI-MS/MS-nano-Lccolumn	CSF	5-RR, 1-SPMS, Male, female	(Dumont et al., 2004)
P01023	A2M	Up	Blood related	α2-macroglobulin	505	18.7	14	29.1/6.2	No information	Top-down, ESI-MS/MS-nano-Lccolumn	CSF	5-RR, 1-SPMS, Male, female	(Dumont et al., 2004)
Q14515	SPARCL1	Up	Translation	SPARC-like protein	No information	27	No information	74/4.4	120/7.5	Top-down, MALDI-TOF-MS	CSF	3-RRMS, female	(Hammack et al., 2004)
P60709	ACTB	Up	Structural	Actin	No information	23	No information	42/5.1	45/5.3	Top-down, MALDI-TOF-MS	CSF	3-RRMS, female	(Hammack et al., 2004)
O94985	CLSTN1	Up	Structural	Calsyntenin	No information	14	No information	111/4.8	105/5.0	Top-down, MALDI-TOF-MS	CSF	3-RRMS, female	(Hammack et al., 2004)
Q9BY67	CADM1	Up	Structural	Cell adhesion molecule	No information	12	No information	134/5.4	130/5.1	Top-down, MALDI-TOF-MS	CSF	3-RRMS, female	(Hammack et al., 2004)
P23142	FBLN1	Up	Structural	Fibulin 1	No information	11	No information	77/5.1	81/5.1	Top-down, MALDI-TOF-MS	CSF	3-RRMS, female	(Hammack et al., 2004)
P06396	GSN	Up	Structural	Gelsolin	No information	19	No information	86/5.8	76/6.0	Top-down, MALDI-TOF-MS	CSF	3-RRMS, female	(Hammack et al., 2004)
Q8BIF0	Cd99l2	Up	Structural	Ng CAM related cell adhes	No information	7	No information	141/5.0	110/5.4	Top-down, MALDI-TOF-MS	CSF	3-RRMS, female	(Hammack et al., 2004)
P02675	FGB	Up	Structural	Β-fibrin	No information	38	No information	51/8.2	38/5.7	Top-down, MALDI-TOF-MS	CSF	3-RRMS, female	(Hammack et al., 2004)
P01011	SERPINA3	Up	Protease inhibitor	Alpha-1-antichymotrypsin	No information	46	No information	50/5.3	67/5.3	Top-down, MALDI-TOF-MS	CSF	3-RRMS, female	(Hammack et al., 2004)
P01009	SERPINA1	Up	Protease inhibitor	Alpha-1-antitrypsin	No information	15	No information	47/5.2	105/5.2	Top-down, MALDI-TOF-MS	CSF	3-RRMS, female	(Hammack et al., 2004)
P01019	AGT	Up	Protease inhibitor	Angiotensinogen	No information	19	No information	50/5.5	55/5.6	Top-down, MALDI-TOF-MS	CSF	3-RRMS, female	(Hammack et al., 2004)
P01034	CST3	Up	Protease inhibitor	Cystatin c	No information	52	No information	13/9.2	15/9.0	Top-down, MALDI-TOF-MS	CSF	3-RRMS, female	(Hammack et al., 2004)
P04004	VTN	Up	Protease	Vitronectin	No information	21	No information	52/5.3	67/5.0	Top-down, MALDI-TOF-MS	CSF	3-RRMS, female	(Hammack et al., 2004)
Q92876	KLK6	Up	Protease	Kallikrein 6	No information	45	No information	25/6.7	25/7.1	Top-down, MALDI-TOF-MS	CSF	3-RRMS, female	(Hammack et al., 2004)
P05067	APP	Up	Myelin component	Amyloid-β	No information	28	No information	72/5.4	73/5.1	Top-down, MALDI-TOF-MS	CSF	3-RRMS, female	(Hammack et al., 2004)
P10909	CLU	Up	Molecular chaperone	Clusterin	No information	27	No information	53/5.8	39/5.1	Top-down, MALDI-TOF-MS	CSF	3-RRMS, female	(Hammack et al., 2004)
P02647	APOA1	Up	Metabolic	Apolipoprotein A-I	No information	62	No information	28/5.0	24/5.4	Top-down, MALDI-TOF-MS	CSF	3-RRMS, female	(Hammack et al., 2004)
P02649	APOE	Up	Metabolic	Apolipoprotein E	No information	68	No information	36/5.4	34/5.9	Top-down, MALDI-TOF-MS	CSF	3-RRMS, female	(Hammack et al., 2004)
P16870	CPE	Up	Metabolic	Carboxypeptidase E	No information	26	No information	53/4.7	52/5.1	Top-down, MALDI-TOF-MS	CSF	3-RRMS, female	(Hammack et al., 2004)
P00450	CP	Up	Metabolic	Ceruloplasmin	No information	23	No information	120/5.3	112/5.4	Top-down, MALDI-TOF-MS	CSF	3-RRMS, female	(Hammack et al., 2004)
P41222	PTGDS	Up	Metabolic	Prostaglandin D2synthase	No information	28	No information	21/8.3	22/8.5	Top-down, MALDI-TOF-MS	CSF	3-RRMS, female	(Hammack et al., 2004)
P00441	SOD1	Up	Metabolic	Superoxide dismutase	No information	38	No information	16/5.7	15/6.0	Top-down, MALDI-TOF-MS	CSF	3-RRMS, female	(Hammack et al., 2004)
P0C0L5	C4B	Up	Immune response	Complement C4B	No information	12	No information	81/5.5	81/5.5	Top-down, MALDI-TOF-MS	CSF	3-RRMS, female	(Hammack et al., 2004)
P0C0L4	C4A	Up	Immune response	Complement C4d	No information	17	No information	31/4.7	45/4.7	Top-down, MALDI-TOF-MS	CSF	3-RRMS, female	(Hammack et al., 2004)
P05156	CFI	Up	Immune response	H factor-1 complement	No information	10	No information	137/6.2	125/6.5	Top-down, MALDI-TOF-MS	CSF	3-RRMS, female	(Hammack et al., 2004)
P01860	IGHG3	Up	Immune response	Ig heavy constant-γ 3	No information	22	No information	52/8.2	55/7.5	Top-down, MALDI-TOF-MS	CSF	3-RRMS, female	(Hammack et al., 2004)
P43652	AFM	Up	Blood related	Afamin	No information	16	No information	71/5.6	70/5.3	Top-down, MALDI-TOF-MS	CSF	3-RRMS, female	(Hammack et al., 2004)
P02768	ALB	Up	Blood related	Albumin	No information	41	No information	67/5.5	68/9.0	Top-down, MALDI-TOF-MS	CSF	3-RRMS, female	(Hammack et al., 2004)
P04217	A1BG	Up	Blood related	Alpha -B glycoprotein	No information	25	No information	54/5.4	68/5.4	Top-down, MALDI-TOF-MS	CSF	3-RRMS, female	(Hammack et al., 2004)
P01008	SERPINC1	Up	Blood related	Antithrombin Iii	No information	36	No information	49/5.8	56/5.5	Top-down, MALDI-TOF-MS	CSF	3-RRMS, female	(Hammack et al., 2004)
P61769	B2M	Up	Blood related	Beta2 microglobulin	No information	49	No information	14/6.1	12/6.5	Top-down, MALDI-TOF-MS	CSF	3-RRMS, female	(Hammack et al., 2004)
P02749	APOH	Up	Blood related	Beta-2-glycoprotein I	No information	21	No information	37/8.4	50/6.8	Top-down, MALDI-TOF-MS	CSF	3-RRMS, female	(Hammack et al., 2004)
P36222	CHI3L1	Up	Blood related	Chitinase-3 like protein 1	No information	29	No information	43/8.8	45/8.7	Top-down, MALDI-TOF-MS	CSF	3-RRMS, female	(Hammack et al., 2004)
P00738	HP	Up	Blood related	Haptoglobin	No information	32	No information	43/6.2	39/5.4	Top-down, MALDI-TOF-MS	CSF	3-RRMS, female	(Hammack et al., 2004)
P36955	SERPINF1	Up	Blood related	Pigment epithelium-derived factor	No information	15	No information	44/5.8	44/5.8	Top-down, MALDI-TOF-MS	CSF	3-RRMS, female	(Hammack et al., 2004)
P00749	PLAU	Up	Blood related	Plasminogen	No information	14	No information	88/7.2	90/7.3	Top-down, MALDI-TOF-MS	CSF	3-RRMS, female	(Hammack et al., 2004)
P00734	F2	Up	Blood related	Prothrombin	No information	42	No information	65/5.0	71/5.3	Top-down, MALDI-TOF-MS	CSF	3-RRMS, female	(Hammack et al., 2004)
P02786	TFRC	Up	Blood related	Transferrin	No information	14	No information	77/7.0	73/6.7	Top-down, MALDI-TOF-MS	CSF	3-RRMS, female	(Hammack et al., 2004)
P02766	TTR	Up	Blood related	Transthyretin	No information	87	No information	14/5.1	36/5.6	Top-down, MALDI-TOF-MS	CSF	3-RRMS, female	(Hammack et al., 2004)
P02774	GC	Up	Blood related	Vitamin D binding protein	No information	29	No information	53/5.3	55/5.4	Top-down, MALDI-TOF-MS	CSF	3-RRMS, female	(Hammack et al., 2004)
Q9NQ79	CRTAC1	Up	Binding	CRTAC1-B protein	No information	23	No information	70/4.8	72/5.1	Top-down, MALDI-TOF-MS	CSF	3-RRMS, female	(Hammack et al., 2004)
Q92876	KLK6	Down	Protease	Kallikrein-6	No information	No information	No information	No information	No information	Top-down, SDS–PAGE. Protein gel bands, CID-LC/MS/MS	CSF	20-SPMS; 20-PPMS, male and female	(Harris et al., 2010)
Q8GL52	rnsA	Down	Metabolic	Ribonuclease-1	No information	No information	No information	No information	No information	Top-down, SDS–PAGE. Protein gel bands, CID-LC/MS/MS	CSF	20-SPMS; 20-PPMS, male and female	(Harris et al., 2010)
P02765	AHSG	Up	Blood related	Alpha 2-HS glycoprotein	No information	No information	No information	No information	No information	Top-down, SDS–PAGE. Protein gel bands, CID-LC/MS/MS	CSF	20-SPMS; 20-PPMS, male and female	(Harris et al., 2010)
P61769	B2M	Up	Blood related	Beta-2-microglobulin	No information	No information	No information	No information	No information	Top-down, SDS–PAGE. Protein gel bands, CID-LC/MS/MS	CSF	20-SPMS; 20-PPMS, male and female	(Harris et al., 2010)
P00747	PLG	Down	Blood related	Plasminogen	No information	No information	No information	No information	No information	Top-down, SDS–PAGE. Protein gel bands, CID-LC/MS/MS	CSF	20-SPMS; 20-PPMS, male and female	(Harris et al., 2010)
P02786	TFRC	Down	Blood related	Transferrin	No information	No information	No information	No information	No information	Top-down, SDS–PAGE. Protein gel bands, CID-LC/MS/MS	CSF	20-SPMS; 20-PPMS, male and female	(Harris et al., 2010)
Q9Y287	ITM2B	Down	Binding	Bri2-23	No information	No information	No information	No information	No information	Top-down, SDS–PAGE. Protein gel bands, CID-LC/MS/MS	CSF	20-SPMS; 20-PPMS, male and female	(Harris et al., 2010)
P15924	DSP	Up	Structural	Desmoplakin	No information	No information	4	331.6	No information	Top-down, 2D-DIGE, UPLC/Q-TOF MS	CSF	7-RRMS, male, female	(Hassan et al., 2016)
Q86YZ3	HRNR	Up	Structural	Hornerin	No information	No information	3	282.2	No information	Top-down, 2D-DIGE, UPLC/Q-TOF MS	CSF	7-RRMS, male, female	(Hassan et al., 2016)
P01011	Serpina3	Up	Protease inhibitor	Alpha-1-antichymotrypsin	No information	No information	4	47.6	No information	Top-down, 2D-DIGE, UPLC/Q-TOF MS	CSF	7-RRMS, male, female	(Hassan et al., 2016)
P41222	PTGDS	UP	Metabolic	Prostaglandin-H2 D-isomerase	No information	No information	3	21	No information	Top-down, 2D-DIGE, UPLC/Q-TOF MS	CSF	7-RRMS, male, female	(Hassan et al., 2016)
P55290	CAD13	Up	Structural	Cadherin-13	No information	No information	No information	No information	No information	Bottom-up, Waters multiplex SRM LC-MS/MS	CSF	22-SPMS, male and female	(Jia et al., 2012)
P10636	TAU	Up	Structural	Microtubule-associated protein tau	No information	No information	No information	No information	No information	Bottom-up, Waters multiplex SRM LC-MS/MS	CSF	22-SPMS, male and female	(Jia et al., 2012)
Q5SNT2	SAMP	Up	Structural	Transmembrane protein 201	No information	No information	No information	No information	No information	Bottom-up, Waters multiplex SRM LC-MS/MS	CSF	22-SPMS, male and female	(Jia et al., 2012)
P01011	AACT	Up	Protease inhibitor	Alpha-1-antichymotrypsin	No information	No information	No information	No information	No information	Bottom-up, Waters multiplex SRM LC-MS/MS	CSF	22-SPMS, male and female	(Jia et al., 2012)
Q04917	1433F	Up	Myelin component	14-3-3 protein eta	No information	No information	No information	No information	No information	Bottom-up, Waters multiplex SRM LC-MS/MS	CSF	22-SPMS, male and female	(Jia et al., 2012)
P12036	NFH	Up	Myelin component	Neurofilament heavy	No information	No information	No information	No information	No information	Bottom-up, Waters multiplex SRM LC-MS/MS	CSF	22-SPMS, male and female	(Jia et al., 2012)
P07196	NFL	Up	Myelin component	Neurofilament light	No information	No information	No information	No information	No information	Bottom-up, Waters multiplex SRM LC-MS/MS	CSF	22-SPMS, male and female	(Jia et al., 2012)
Q92823	NRCAM	Up	Immune response	Neuronal cell adhesion molecule	No information	No information	No information	No information	No information	Bottom-up, Waters multiplex SRM LC-MS/MS	CSF	22-SPMS, male and female	(Jia et al., 2012)
P10451	OSTP	Up	Immune response	Osteopontin	No information	No information	No information	No information	No information	Bottom-up, Waters multiplex SRM LC-MS/MS	CSF	22-SPMS, male and female	(Jia et al., 2012)
P35527	KRT9	Up	Structural	Cytokeratin 9	149	No information	No information	No information	62.1/5.2	Top-down, HD-MS/MS-Synapt HDMS	CSF	6-RRMS, male and female	(Jiang et al., 2012)
Q7Z3Z0	KRT	Up	Structural	Keratin 1	184	No information	No information	No information	66/5.2	Top-down, HD-MS/MS-Synapt HDMS	CSF	6-RRMS, male and female	(Jiang et al., 2012)
P02768	ALB	Up	Blood related	Albumin	144	No information	No information	No information	15.9/5.5	Top-down, HD-MS/MS-Synapt HDMS	CSF	6-RRMS, male and female	(Jiang et al., 2012)
P02753	RBP4	Down	Tranportation	Retinol-binding protein 4	No information	No information	No information	No information	No information	Bottom-up,LC-MS/MS, Agilent nanoflow HPLC system	CSF	17-RRMS, Male, female	(Kroksveen et al., 2012)
P06396	GSN	Down	Structural	Gelsolin	No information	No information	No information	No information	No information	Bottom-up,LC-MS/MS, Agilent nanoflow HPLC system	CSF	17-RRMS, Male, female	(Kroksveen et al., 2012)
Q9UBP4	DKK3	Down	Signaling	Dickkopf-related protein 3	No information	No information	No information	No information	No information	Bottom-up,LC-MS/MS, Agilent nanoflow HPLC system	CSF	17-RRMS, Male, female	(Kroksveen et al., 2012)
P01034	CST3	Down	Protease inhibitor	Cystatin -C	No information	No information	No information	No information	No information	Bottom-up,LC-MS/MS, Agilent nanoflow HPLC system	CSF	17-RRMS, Male, female	(Kroksveen et al., 2012)
Q92876	KLK6	Down	Protease	Kallikrein-6	No information	No information	No information	No information	No information	Bottom-up,LC-MS/MS, Agilent nanoflow HPLC system	CSF	17-RRMS, Male, female	(Kroksveen et al., 2012)
P05067	APP	Down	Myelin component	Amyloid beta A4 protein	No information	No information	No information	No information	No information	Bottom-up,LC-MS/MS, Agilent nanoflow HPLC system	CSF	17-RRMS, Male, female	(Kroksveen et al., 2012)
Q12860	CNTN1	Down	Myelin component	Contactin-1	No information	No information	No information	No information	No information	Bottom-up,LC-MS/MS, Agilent nanoflow HPLC system	CSF	17-RRMS, Male, female	(Kroksveen et al., 2012)
P10909	CLU	Down	Molecular chaperone	Clusterin	No information	No information	No information	No information	No information	Bottom-up,LC-MS/MS, Agilent nanoflow HPLC system	CSF	17-RRMS, Male, female	(Kroksveen et al., 2012)
P02647	APOA1	Down	Metabolic	Apolipoprotein A-I	No information	No information	No information	No information	No information	Bottom-up,LC-MS/MS, Agilent nanoflow HPLC system	CSF	17-RRMS, Male, female	(Kroksveen et al., 2012)
P02652	APOA2	Down	Metabolic	Apolipoprotein A-II	No information	No information	No information	No information	No information	Bottom-up,LC-MS/MS, Agilent nanoflow HPLC system	CSF	17-RRMS, Male, female	(Kroksveen et al., 2012)
P06727	APOA4	Down	Metabolic	Apolipoprotein A-IV	No information	No information	No information	No information	No information	Bottom-up,LC-MS/MS, Agilent nanoflow HPLC system	CSF	17-RRMS, Male, female	(Kroksveen et al., 2012)
P05090	APOD	Down	Metabolic	Apolipoprotein D	No information	No information	No information	No information	No information	Bottom-up,LC-MS/MS, Agilent nanoflow HPLC system	CSF	17-RRMS, Male, female	(Kroksveen et al., 2012)
Q96KN2	CNDP1	Down	Metabolic	Beta-Ala-His dipeptidase	No information	No information	No information	No information	No information	Bottom-up,LC-MS/MS, Agilent nanoflow HPLC system	CSF	17-RRMS, Male, female	(Kroksveen et al., 2012)
P00450	CP	Down	Metabolic	Ceruloplasmin	No information	No information	No information	No information	No information	Bottom-up,LC-MS/MS, Agilent nanoflow HPLC system	CSF	17-RRMS, Male, female	(Kroksveen et al., 2012)
P01024	C3	Down	Immune response	Complement C3	No information	No information	No information	No information	No information	Bottom-up,LC-MS/MS, Agilent nanoflow HPLC system	CSF	17-RRMS, Male, female	(Kroksveen et al., 2012)
P00751	CFB	Down	Immune response	Complement factor B	No information	No information	No information	No information	No information	Bottom-up,LC-MS/MS, Agilent nanoflow HPLC system	CSF	17-RRMS, Male, female	(Kroksveen et al., 2012)
P01857	IGHG1	Up	Immune response	Ig gamma-1 chain C region	No information	No information	No information	No information	No information	Bottom-up,LC-MS/MS, Agilent nanoflow HPLC system	CSF	17-RRMS, Male, female	(Kroksveen et al., 2012)
P01766	IGHV3-13	Up	Immune response	Ig heavy chain V-III	No information	No information	No information	No information	No information	Bottom-up,LC-MS/MS, Agilent nanoflow HPLC system	CSF	17-RRMS, Male, female	(Kroksveen et al., 2012)
P01834	IGKC	Up	Immune response	Ig kappa chain C region	No information	No information	No information	No information	No information	Bottom-up,LC-MS/MS, Agilent nanoflow HPLC system	CSF	17-RRMS, Male, female	(Kroksveen et al., 2012)
P04433	IGKV3-11	Up	Immune response	Ig kappa chain V-III region VG	No information	No information	No information	No information	No information	Bottom-up,LC-MS/MS, Agilent nanoflow HPLC system	CSF	17-RRMS, Male, female	(Kroksveen et al., 2012)
P01625	IGKV4-1	Up	Immune response	Ig kappa chain V-IV region Len	No information	No information	No information	No information	No information	Bottom-up,LC-MS/MS, Agilent nanoflow HPLC system	CSF	17-RRMS, Male, female	(Kroksveen et al., 2012)
P04156	PRNP	Down	Immune response	Major prion protein	No information	No information	No information	No information	No information	Bottom-up,LC-MS/MS, Agilent nanoflow HPLC system	CSF	17-RRMS, Male, female	(Kroksveen et al., 2012)
P08571	CD14	Down	Immune response	Monocyte differentiation antigen CD14	No information	No information	No information	No information	No information	Bottom-up,LC-MS/MS, Agilent nanoflow HPLC system	CSF	17-RRMS, Male, female	(Kroksveen et al., 2012)
P02768	ALB	Down	Blood related	Albumin	No information	No information	No information	No information	No information	Bottom-up,LC-MS/MS, Agilent nanoflow HPLC system	CSF	17-RRMS, Male, female	(Kroksveen et al., 2012)
P04217	A1BG	Down	Blood related	Alpha-1B-glycoprotein	No information	No information	No information	No information	No information	Bottom-up,LC-MS/MS, Agilent nanoflow HPLC system	CSF	17-RRMS, Male, female	(Kroksveen et al., 2012)
P02765	AHSG	Down	Blood related	Alpha-2-HS-glycoprotein	No information	No information	No information	No information	No information	Bottom-up,LC-MS/MS, Agilent nanoflow HPLC system	CSF	17-RRMS, Male, female	(Kroksveen et al., 2012)
P01023	A2M	Down	Blood related	Alpha-2-macroglobulin	No information	No information	No information	No information	No information	Bottom-up,LC-MS/MS, Agilent nanoflow HPLC system	CSF	17-RRMS, Male, female	(Kroksveen et al., 2012)
P01008	SERPINC1	Down	Blood related	Antithrombin-III	No information	No information	No information	No information	No information	Bottom-up,LC-MS/MS, Agilent nanoflow HPLC system	CSF	17-RRMS, Male, female	(Kroksveen et al., 2012)
P02749	APOH	Down	Blood related	Beta-2-glycoprotein 1	No information	No information	No information	No information	No information	Bottom-up,LC-MS/MS, Agilent nanoflow HPLC system	CSF	17-RRMS, Male, female	(Kroksveen et al., 2012)
P02787	TF	Down	Blood related	Serotransferrin	No information	No information	No information	No information	No information	Bottom-up,LC-MS/MS, Agilent nanoflow HPLC system	CSF	17-RRMS, Male, female	(Kroksveen et al., 2012)
P02774	GC	Down	Blood related	Vitamin D-binding protein	No information	No information	No information	No information	No information	Bottom-up,LC-MS/MS, Agilent nanoflow HPLC system	CSF	17-RRMS, Male, female	(Kroksveen et al., 2012)
O95502	NPTXR	Down	Binding	Neuronal pentraxin receptor	No information	No information	No information	No information	No information	Bottom-up,LC-MS/MS, Agilent nanoflow HPLC system	CSF	17-RRMS, Male, female	(Kroksveen et al., 2012)
P01011	SERPINA3	Down	Protease inhibitor	Alpha-1-antichymotrypsin	No information	No information	No information	No information	No information	Bottom-up iTRAQ and SID-SRM	CSF	RRMS, CIS-MS, CIS, Male, female	(Kroksveen et al., 2013)
P01034	CST3	Down	Protease inhibitor	Cystatin-C	No information	No information	No information	No information	No information	Bottom-up iTRAQ and SID-SRM	CSF	RRMS, CIS-MS, CIS, Male, female	(Kroksveen et al., 2013)
P10645	CHGA	Down	Protease	Chromogranin-A	No information	No information	No information	No information	No information	Bottom-up iTRAQ and SID-SRM	CSF	RRMS, CIS-MS, CIS, Male, female	(Kroksveen et al., 2013)
Q92876	KLK6	Down	Protease	Kallikrein-6	No information	No information	No information	No information	No information	Bottom-up iTRAQ and SID-SRM	CSF	RRMS, CIS-MS, CIS, Male, female	(Kroksveen et al., 2013)
Q12860	CNTN1	Down	Myelin component	Contactin-1	No information	No information	No information	No information	No information	Bottom-up iTRAQ and SID-SRM	CSF	RRMS, CIS-MS, CIS, Male, female	(Kroksveen et al., 2013)
P10909	CLU	Up	Molecular chaperone	Clusterin	No information	No information	No information	No information	No information	Bottom-up iTRAQ and SID-SRM	CSF	RRMS, CIS-MS, CIS, Male, female	(Kroksveen et al., 2013)
P05090	APOD	Down	Metabolic	Apolipoprotein D	No information	No information	No information	No information	No information	Bottom-up iTRAQ and SID-SRM	CSF	RRMS, CIS-MS, CIS, Male, female	(Kroksveen et al., 2013)
P01024	C3	Down	Immune response	Complement C3	No information	No information	No information	No information	No information	Bottom-up iTRAQ and SID-SRM	CSF	RRMS, CIS-MS, CIS, Male, female	(Kroksveen et al., 2013)
P02763	ORM1	Down	Blood related	Alpha-1-acid glycoprotein	No information	No information	No information	No information	No information	Bottom-up iTRAQ and SID-SRM	CSF	RRMS, CIS-MS, CIS, Male, female	(Kroksveen et al., 2013)
P01023	A2M	Down	Blood related	Alpha-2-macroglobulin	No information	No information	No information	No information	No information	Bottom-up iTRAQ and SID-SRM	CSF	RRMS, CIS-MS, CIS, Male, female	(Kroksveen et al., 2013)
P02787	TF	Up	Blood related	Serotransferrin	No information	No information	No information	No information	No information	Bottom-up iTRAQ and SID-SRM	CSF	RRMS, CIS-MS, CIS, Male, female	(Kroksveen et al., 2013)
P05154	SERPINA5	Down	Protease inhibitor	Serine proteinase inhibitor	No information	41	No information	47/5.4	49/4.8	Top-down, 2-D-DIGE, MALDI-TOF MS	CSF	27 MS patients (12 RRMS and 12 CIS), Male, female	(Lehmensiek et al., 2007)
P02649	APOE	Down	Metabolic	Apolipoprotein E	No information	46	No information	36/5.8	34/5.2	Top-down, 2-D-DIGE, MALDI-TOF MS	CSF	25 MS patients (12 RRMS and 12 CIS), Male, female	(Lehmensiek et al., 2007)
P01834	IGKC	Down	Immune response	Immunoglobulin kappa constant	No information	33	No information	No information	No information	Top-down, 2-D-DIGE, MALDI-TOF MS	CSF	26 MS patients (12 RRMS and 12 CIS), Male, female	(Lehmensiek et al., 2007)
P02765	AHSG	Down	Blood related	Alpha 2-HS glycoprotein	No information	30	No information	40/5.4	47/4.5	Top-down, 2-D-DIGE, MALDI-TOF MS	CSF	24 MS patients (12 RRMS and 12 CIS), Male, female	(Lehmensiek et al., 2007)
P02786	TFRC	Down	Blood related	Transferrin	No information	43	No information	79/6.9	80/6.6	Top-down, 2-D-DIGE, MALDI-TOF MS	CSF	28 MS patients (12 RRMS and 12 CIS), Male, female	(Lehmensiek et al., 2007)
P02766	TTR	Down	Blood related	Transthyretin	No information	60	No information	16/5.5	34/5.2	Top-down, 2-D-DIGE, MALDI-TOF MS	CSF	29 MS patients (12 RRMS and 12 CIS), Male, female	(Lehmensiek et al., 2007)
P06396	GSN	Down	Structural	Gelsolin	No information	No information	No information	85.6/5.9	109.2/5.9	Top-down, 2-D DIGE, MALDI-TOF/MS 4704	CSF	12-RRMS, male and female	(Li et al., 2011)
P02649	APOE	Down	Metabolic	Apolipoprotein E	No information	No information	No information	36.3/5.6	31.5/5	Top-down, 2-D DIGE, MALDI-TOF/MS 4700	CSF	12-RRMS, male and female	(Li et al., 2011)
P01024	C3	Up	Immune response	Complement C3	No information	No information	No information	187/6	83.2/6.6	Top-down, 2-D DIGE, MALDI-TOF/MS 4701	CSF	12-RRMS, male and female	(Li et al., 2011)
P0C0L5	C4B	Up	Immune response	Complement C4b	No information	No information	No information	33.1/6.4	30.9/6.5	Top-down, 2-D DIGE, MALDI-TOF/MS 4702	CSF	12-RRMS, male and female	(Li et al., 2011)
P08603	CFH	Down	Immune response	Complement factor H	No information	No information	No information	139/6.2	48.2/6.3	Top-down, 2-D DIGE, MALDI-TOF/MS 4703	CSF	12-RRMS, male and female	(Li et al., 2011)
P00738	HP	Up	Blood related	Haptoglobin	No information	No information	No information	45.9/6	42.5/5	Top-down, 2-D DIGE, MALDI-TOF/MS 4705	CSF	12-RRMS, male and female	(Li et al., 2011)
P05452	CLEC3B	Up	Blood related	Tetranectin	No information	No information	No information	20/5.8	21.8/5.6	Top-down, 2-D DIGE, MALDI-TOF/MS 4706	CSF	12-RRMS, male and female	(Li et al., 2011)
P62328	TMSB4X	Down	Structural	Thymosin b4	No information	No information	No information	No information	No information	Bottom-up, MALDI-TOF-MS	CSF	24-CIS, 16-RRMS, 11-PMS, male and female	(Liguori et al., 2014)
P05408	SCG5	Down	Molecular chaperone	Protein 7B2	No information	No information	No information	No information	No information	Bottom-up, MALDI-TOF-MS	CSF	24-CIS, 16-RRMS, 11-PMS, male and female	(Liguori et al., 2014)
P13521	SCG2	Down	Exocytosis	Secretogranin II	No information	No information	No information	No information	No information	Bottom-up, MALDI-TOF-MS	CSF	24-CIS, 16-RRMS, 11-PMS, male and female	(Liguori et al., 2014)
Q08830	FGL1	Up	Blood related	Fibrinogen	No information	No information	No information	No information	No information	Bottom-up, MALDI-TOF-MS	CSF	24-CIS, 16-RRMS, 11-PMS, male and female	(Liguori et al., 2014)
P02671	FGA	Up	Blood related	Fibrinopeptide A	No information	No information	No information	No information	No information	Bottom-up, MALDI-TOF-MS	CSF	24-CIS, 16-RRMS, 11-PMS, male and female	(Liguori et al., 2014)
P02753	RETBP	Up	Tranportation	Retinol-binding protein	138	36.62	12	23.4/5.8	20.1/5.3	Top-down, 2D-DIGE, UPLC/Q-TOF MS	CSF	30-RRMS, male and female	(Liu et al., 2009)
P63261	ACTG	Down	Structural	Actin	42.1	18.21	7	42.1/5.3	65.6/5.2	Top-down, 2D-DIGE, UPLC/Q-TOF MS	CSF	30-RRMS, male and female	(Liu et al., 2009)
P02679	ZN268	Down	Structural	Zinc finger protein 268	56	8	6	108.3/9.1	65.8/6.6	Top-down, 2D-DIGE, UPLC/Q-TOF MS	CSF	30-RRMS, male and female	(Liu et al., 2009)
Q53GI3	ZN394	Down	Structural	Zinc finger protein 394	41	5	4	64.2/8.1	45.4/5.3	Top-down, 2D-DIGE, UPLC/Q-TOF MS	CSF	30-RRMS, male and female	(Liu et al., 2009)
Q9UID9	ZN255	Down	Structural	Zinc finger protein255	58	9.88	6	75.1/9	68.8/7.2	Top-down, 2D-DIGE, UPLC/Q-TOF MS	CSF	30-RRMS, male and female	(Liu et al., 2009)
P01009	SERPINA1	Down	Protease inhibitor	Alpha-1-antitrypsin	80	14	6	46.6/5.4	48.5/5.2	Top-down, 2D-DIGE, UPLC/Q-TOF MS	CSF	30-RRMS, male and female	(Liu et al., 2009)
P01034	CYTC	Down	Protease inhibitor	Cystatin-C	155	64.74	12	16/9.0	15.8/8.8	Top-down, 2D-DIGE, UPLC/Q-TOF MS	CSF	30-RRMS, male and female	(Liu et al., 2009)
Q92876	KLK6	Down	Protease	Kallikrein 6	141	50.8	12	27.5/7.2	32/7.2	Top-down, 2D-DIGE, UPLC/Q-TOF MS	CSF	30-RRMS, male and female	(Liu et al., 2009)
P07196	NFL	Up	Myelin component	Neurofilament	49	17	5	55.4/5.3	57.4/5.2	Top-down, 2D-DIGE, UPLC/Q-TOF MS	CSF	30-RRMS, male and female	(Liu et al., 2009)
P10909	CLU	Down	Molecular chaperone	Clusterin associated protein 1	40	9	4	48.1/4.7	55.2/5.2	Top-down, 2D-DIGE, UPLC/Q-TOF MS	CSF	30-RRMS, male and female	(Liu et al., 2009)
Q28758	APOA4	Down	Metabolic	Apolipoprotein A-IV	56	12	5	45.4/5.3	45.2/5.5	Top-down, 2D-DIGE, UPLC/Q-TOF MS	CSF	30-RRMS, male and female	(Liu et al., 2009)
P02649	APOE	Down	Metabolic	Apolipoprotein E	181	41.94	21	36.3/5.7	37.2/5.4	Top-down, 2D-DIGE, UPLC/Q-TOF MS	CSF	30-RRMS, male and female	(Liu et al., 2009)
Q8WYAD	CDV1	Down	Metabolic	Carnitine deficiency- associated protein	61	13.16	12	80/8.9	65/5	Top-down, 2D-DIGE, UPLC/Q-TOF MS	CSF	30-RRMS, male and female	(Liu et al., 2009)
P00450	CP	Down	Metabolic	Ceruloplasmin	90	8	8	122.1/5.4	116/5.4	Top-down, 2D-DIGE, UPLC/Q-TOF MS	CSF	30-RRMS, male and female	(Liu et al., 2009)
Q70EK8	UBP53	Down	Metabolic	Inactive ubiquitin carboxylterminal hydrolase 53	61	5	7	120.7/7.5	62.5/5.2	Top-down, 2D-DIGE, UPLC/Q-TOF MS	CSF	30-RRMS, male and female	(Liu et al., 2009)
Q16647	PTGIS	Down	Metabolic	Prostacyclin synthase	22	2.26	4	57.2/6.8	60.4/6.8	Top-down, 2D-DIGE, UPLC/Q-TOF MS	CSF	30-RRMS, male and female	(Liu et al., 2009)
P00441	SODC	Up	Metabolic	Superoxide dismutase	34	10.78	3	16/5.7	16.5/6.0	Top-down, 2D-DIGE, UPLC/Q-TOF MS	CSF	30-RRMS, male and female	(Liu et al., 2009)
P25311	AZGP1	Down	Metabolic	Zinc-alpha-2-glycoprotein	213	24.51	18	34.1/5.6	35.2/5.3	Top-down, 2D-DIGE, UPLC/Q-TOF MS	CSF	30-RRMS, male and female	(Liu et al., 2009)
P08603	CFAH	Up	Immune response	Complement factor H	61	8	8	139/6.2	125.9/5.2	Top-down, 2D-DIGE, UPLC/Q-TOF MS	CSF	30-RRMS, male and female	(Liu et al., 2009)
P01028	CO4	Down	Immune response	ComplementC4	110	37.14	21	19.4/6.6	36/8.06	Top-down, 2D-DIGE, UPLC/Q-TOF MS	CSF	30-RRMS, male and female	(Liu et al., 2009)
P01857	IGHG1	Up	Immune response	Ig gamma-1 chain C region	139	23.44	13	36.6/8.5	65.3/8.2	Top-down, 2D-DIGE, UPLC/Q-TOF MS	CSF	30-RRMS, male and female	(Liu et al., 2009)
P01834	KAC	Down	Immune response	Ig kappa chain C region	66	43.64	5	11.7/5.6	28/7.5	Top-down, 2D-DIGE, UPLC/Q-TOF MS	CSF	30-RRMS, male and female	(Liu et al., 2009)
P01842	LAC	Down	Immune response	Ig lambda chain C region	69	6.58	5	11.4/6.9	35/8.8	Top-down, 2D-DIGE, UPLC/Q-TOF MS	CSF	30-RRMS, male and female	(Liu et al., 2009)
P02768	ALB	Down	Blood related	Albumin	400	62.17	37	71.3/5.9	64/7.6	Top-down, 2D-DIGE, UPLC/Q-TOF MS	CSF	30-RRMS, male and female	(Liu et al., 2009)
P04217	A1BG	Up	Blood related	Alpha-1B glycoprotein	164	54.3	19	54.8/5.6	60.4/5.3	Top-down, 2D-DIGE, UPLC/Q-TOF MS	CSF	30-RRMS, male and female	(Liu et al., 2009)
P01008	ANT3	Up	Blood related	Antithrombin-III	81	18	7	52.6/6.3	60.3/6.4	Top-down, 2D-DIGE, UPLC/Q-TOF MS	CSF	30-RRMS, male and female	(Liu et al., 2009)
P61769	B2MG	Up	Blood related	Beta-2 microglobulin	88	36.74	6	13.8/6.1	14.2/6	Top-down, 2D-DIGE, UPLC/Q-TOF MS	CSF	30-RRMS, male and female	(Liu et al., 2009)
P02675	FIBB	Down	Blood related	Fibrinogen-β	149	33.36	15	56.6/8.5	36.2/7.4	Top-down, 2D-DIGE, UPLC/Q-TOF MS	CSF	30-RRMS, male and female	(Liu et al., 2009)
P02679	FIBG	Up	Blood related	Fibrinogen-γ	88	12.24	10	52.1/5.4	59.9/6.0	Top-down, 2D-DIGE, UPLC/Q-TOF MS	CSF	30-RRMS, male and female	(Liu et al., 2009)
P69905	HBA	Up	Blood related	Haemoglobin-α	114	58.87	7	15.2/8.7	14.9/8.5	Top-down, 2D-DIGE, UPLC/Q-TOF MS	CSF	30-RRMS, male and female	(Liu et al., 2009)
P68871	HBB	Down	Blood related	Haemoglobin-β	181	53.01	15	16/6.8	15.8/7.1	Top-down, 2D-DIGE, UPLC/Q-TOF MS	CSF	30-RRMS, male and female	(Liu et al., 2009)
P00738	HPT	Down	Blood related	Haptoglobin	82	29.43	10	45.9/6.1	17.9/6.1	Top-down, 2D-DIGE, UPLC/Q-TOF MS	CSF	30-RRMS, male and female	(Liu et al., 2009)
P3695	PEDF	Down	Blood related	Pigment epithelium-derived factor	162	40.06	17	46.5/6	65/7.1	Top-down, 2D-DIGE, UPLC/Q-TOF MS	CSF	30-RRMS, male and female	(Liu et al., 2009)
P22352	GPX3	Down	Blood related	Plasma glutathione peroxidase	68	23.13	6	25.8/8.2	28.7/6.8	Top-down, 2D-DIGE, UPLC/Q-TOF MS	CSF	30-RRMS, male and female	(Liu et al., 2009)
P00747	PLMN	Up	Blood related	Plasminogen	58	9	6	90.5/7	62.3/7.2	Top-down, 2D-DIGE, UPLC/Q-TOF MS	CSF	30-RRMS, male and female	(Liu et al., 2009)
P02787	TF	Up	Blood related	Serotransferrin	165	31.2	17	79.3/6.8	78/6.5	Top-down, 2D-DIGE, UPLC/Q-TOF MS	CSF	30-RRMS, male and female	(Liu et al., 2009)
P02766	TTHY	Down	Blood related	Transthyretin	135	63.25	11	16/5.5	34/5.1	Top-down, 2D-DIGE, UPLC/Q-TOF MS	CSF	30-RRMS, male and female	(Liu et al., 2009)
P02774	VTDB	Down	Blood related	Vitamin D-binding protein	242	56.1	22	54.5/5.4	67.5/5.7	Top-down, 2D-DIGE, UPLC/Q-TOF MS	CSF	30-RRMS, male and female	(Liu et al., 2009)
P19338	NUCL1	Down	Immune response	Nucleolin	No information	No information	No information	No information	No information	Bottom-up, nano-LC/ESI-MALDI-TOF	Serum	72-RRMS, male and female	(Liu et al., 2012)
Q96GW7	BCAN	Down	Structural	Brevican core protein	No information	7.9	7	No information	No information	Bottom-up, iTRAQ and 2-DLCMS/MS	Brain	3-MS, male and female	(Ly et al., 2011)
Q12860	CNTN1	Down	Myelin component	Contactin-1	No information	1.5	3	No information	No information	Bottom-up, iTRAQ and 2-DLCMS/MS	Brain	3-MS, male and female	(Ly et al., 2011)
P20916	MAG	Down	Myelin component	Myelin-associated glycoprotein	No information	10	7	No information	No information	Bottom-up, iTRAQ and 2-DLCMS/MS	Brain	3-MS, male and female	(Ly et al., 2011)
P06733	ENO1	Up	Metabolic	Alpha-enolase	No information	4.8	2	No information	No information	Bottom-up, iTRAQ and 2-DLCMS/MS	Brain	3-MS, male and female	(Ly et al., 2011)
P30041	PRDX6	Up	Metabolic	Peroxiredoxin-6	No information	5.4	2	No information	No information	Bottom-up, iTRAQ and 2-DLCMS/MS	Brain	3-MS, male and female	(Ly et al., 2011)
P14136	GFAP	Up	Immune response	Glial fibrillary acidic protein	No information	16	13	No information	No information	Bottom-up, iTRAQ and 2-DLCMS/MS	Brain	3-MS, male and female	(Ly et al., 2011)
P02593	CALM	Up	Signaling	Calmodulin	No information	No information	2	16.7	No information	Bottom-up, LC-ESI-MS/MS	CSF	8-RRMS, male and female	(Noben et al., 2006)
P01040	CYTA	Up	Protease inhibitor	Cystatin A	No information	No information	2	11	No information	Bottom-up, LC-ESI-MS/MS	CSF	8-RRMS, male and female	(Noben et al., 2006)
P12277	KCRB	Up	Metabolic	Creatine kinase, B chain	No information	No information	2	42.6	No information	Bottom-up, LC-ESI-MS/MS	CSF	8-RRMS, male and female	(Noben et al., 2006)
P11021	GRP78	Up	Metabolic	Glucose-regulated protein 78 kDa	No information	No information	2	72.3	No information	Bottom-up, LC-ESI-MS/MS	CSF	8-RRMS, male and female	(Noben et al., 2006)
P07355	ANXA2	Up	Immune response	Annexin A2	No information	No information	2	38.6	No information	Bottom-up, LC-ESI-MS/MS	CSF	8-RRMS, male and female	(Noben et al., 2006)
P14209	MIC2	Up	Immune response	T-cell surface glycoprotein E2	No information	No information	2	18.8	No information	Bottom-up, LC-ESI-MS/MS	CSF	8-RRMS, male and female	(Noben et al., 2006)
P08670	VIME	Up	Immune response	Vimentin	No information	No information	2	53.6	No information	Bottom-up, LC-ESI-MS/MS	CSF	8-RRMS, male and female	(Noben et al., 2006)
P02787	TRFE	Up	Blood related	Serotransferrin	No information	No information	19	77.1	No information	Bottom-up, LC-ESI-MS/MS	CSF	8-RRMS, male and female	(Noben et al., 2006)
P31944	CASP1	Up	Apoptosis	Caspase-14	No information	No information	2	27.7	No information	Bottom-up, LC-ESI-MS/MS	CSF	8-RRMS, male and female	(Noben et al., 2006)
O94910	LPHN1	Down	Signaling	Latrophilin 1 (Lectomedin-2)	No information	No information	3	16.3	No information	Bottom-up, LC-ESI-MS/MS	CSF	8-RRMS, male and female	(Noben et al., 2006)
P29966	MACS	Down	Structural	Myristoylated alanine-rich C-kinase substrate (MARCKS)	No information	No information	2	31.4	No information	Bottom-up, LC-ESI-MS/MS	CSF	8-RRMS, male and female	(Noben et al., 2006)
P00747	PLMN	Down	Blood related	Plasminogen	No information	No information	2	90.6	No information	Bottom-up, LC-ESI-MS/MS	CSF	8-RRMS, male and female	(Noben et al., 2006)
O75368	SH3L1	Down	Binding	SH3 domain-binding glutamic acid-rich-like protein	No information	No information	3	12.7	No information	Bottom-up, LC-ESI-MS/MS	CSF	8-RRMS, male and female	(Noben et al., 2006)
P23142	FBLN1	Down	Structural	Fibulin-1	No information	No information	No information	92/4.9	No information	Top-down, LC-MALDI-TOF/TOF	CSF	112-SPMS,RRMS,SPMS, male and female	(Ottervald et al., 2010)
P01011	AACT	Up	Protease inhibitor	Alpha-1-antichymotrypsin	No information	No information	No information	69/4.4	No information	Top-down, LC-MALDI-TOF/TOF	CSF	112-SPMS,RRMS,SPMS, male and female	(Ottervald et al., 2010)
Q9TSZ0	ANGT	Down	Protease inhibitor	Angiotensinogen	No information	No information	No information	67/4.7	No information	Top-down, LC-MALDI-TOF/TOF	CSF	112-SPMS,RRMS,SPMS, male and female	(Ottervald et al., 2010)
Q12860	CNTN1	Up	Myelin component	Contactin 1	No information	No information	No information	102/5.5	No information	Top-down, LC-MALDI-TOF/TOF	CSF	112-SPMS,RRMS,SPMS, male and female	(Ottervald et al., 2010)
P00441	SOD1	Down	Metabolic	Superoxide dismutase 1	No information	No information	No information	18/5.7	No information	Top-down, LC-MALDI-TOF/TOF	CSF	112-SPMS,RRMS,SPMS, male and female	(Ottervald et al., 2010)
Q92823	NRCAM	Down	Immune response	Neuronal cell adhesion molecule	No information	No information	No information	101/5.2	No information	Top-down, LC-MALDI-TOF/TOF	CSF	112-SPMS,RRMS,SPMS, male and female	(Ottervald et al., 2010)
P01023	A2M	Down	Blood related	Alpha-2 macroglobulin	No information	No information	No information	119/5.1	No information	Top-down, LC-MALDI-TOF/TOF	CSF	112-SPMS,RRMS,SPMS, male and female	(Ottervald et al., 2010)
P02765	FETUA	Up	Blood related	Fetuin A	No information	No information	No information	38/5.5	No information	Top-down, LC-MALDI-TOF/TOF	CSF	112-SPMS,RRMS,SPMS, male and female	(Ottervald et al., 2010)
P06396	GSN	Up	Structural	Gelsolin	431	16	8	No information	No information	Top-down, ESI-LC-MALDI-TOF	Plasma	9-prediatric MS, female	(Rithidech et al., 2009)
P01042	KNG1	Up	Protease inhibitor	Kininogen 1	89	16	10	No information	No information	Top-down, ESI-LC-MALDI-TOF	Plasma	9-prediatric MS, female	(Rithidech et al., 2009)
P02766	TTR	Up	Myelin component	Amyloidogenic transthyretin variants	99	72	8	No information	No information	Top-down, ESI-LC-MALDI-TOF	Plasma	9-prediatric MS, female	(Rithidech et al., 2009)
P02743	APCS	Up	Myelin component	Serum amyloid P component	68	26	6	No information	No information	Top-down, ESI-LC-MALDI-TOF	Plasma	9-prediatric MS, female	(Rithidech et al., 2009)
P10909	CLU	Up	Molecular chaperone	Clusterin	125	25	9	No information	No information	Top-down, ESI-LC-MALDI-TOF	Plasma	9-prediatric MS, female	(Rithidech et al., 2009)
P02656	APOC3	Up	Metabolic	Apolipoprotein C-III	180	34	3	No information	No information	Top-down, ESI-LC-MALDI-TOF	Plasma	9-prediatric MS, female	(Rithidech et al., 2009)
G3XAM2	CFI	Up	Immune response	Complement factor I isoform	74	23	7	No information	No information	Top-down, ESI-LC-MALDI-TOF	Plasma	9-prediatric MS, female	(Rithidech et al., 2009)
P02763	AGP1	Up	Blood related	Alpha-1-acid glycoprotein 1	352	33	6	No information	No information	Top-down, ESI-LC-MALDI-TOF	Plasma	9-prediatric MS, female	(Rithidech et al., 2009)
P04217	A1BG	Up	Blood related	Alpha-1-B-glycoprotein	111	35	14	No information	No information	Top-down, ESI-LC-MALDI-TOF	Plasma	9-prediatric MS, female	(Rithidech et al., 2009)
P02790	HPX	Up	Blood related	Hemopexin	85	26	8	No information	No information	Top-down, ESI-LC-MALDI-TOF	Plasma	9-prediatric MS, female	(Rithidech et al., 2009)
P02774	GC	Up	Blood related	Vitamin D-binding protein	134	7	3	No information	No information	Top-down, ESI-LC-MALDI-TOF	Plasma	9-prediatric MS, female	(Rithidech et al., 2009)
Q01469	FABP5	Up	Tranportation	Fatty acid-binding protein	60.886	36.3	5	No information	No information	Top-down, 1D-SDS-PAGE, TMT Labelling, LC-MS/MS	Tear	Thirty-two,N = 25 RRMS, N = 4 PPMS, and N = 1 SPMS,male and female	(Salvisberg et al., 2014)
Q9UBG3	CRNN	Up	Structural	Cornulin	32.227	12.12	6	No information	No information	Top-down, 1D-SDS-PAGE, TMT Labelling, LC-MS/MS	Tear	Thirty-two,N = 25 RRMS, N = 4 PPMS, and N = 1 SPMS,male and female	(Salvisberg et al., 2014)
P20930	FLG	Down	Structural	Filaggrin	71.847	2.12	12	No information	No information	Top-down, 1D-SDS-PAGE, TMT Labelling, LC-MS/MS	Tear	Thirty-two,N = 25 RRMS, N = 4 PPMS, and N = 1 SPMS,male and female	(Salvisberg et al., 2014)
P07476	IVL	Up	Structural	Involucrin	49.389	8.55	6	No information	No information	Top-down, 1D-SDS-PAGE, TMT Labelling, LC-MS/MS	Tear	Thirty-two,N = 25 RRMS, N = 4 PPMS, and N = 1 SPMS,male and female	(Salvisberg et al., 2014)
Q8N474	SFRP1	Down	Signaling	Secreted frizzled-related protein 1	110.147	29.33	23	No information	No information	Top-down, 1D-SDS-PAGE, TMT Labelling, LC-MS/MS	Tear	Thirty-two,N = 25 RRMS, N = 4 PPMS, and N = 1 SPMS,male and female	(Salvisberg et al., 2014)
P01011	SERPINA3	Up	Protease inhibitor	Alpha-1-antichymotrypsin	133.304	24.75	28	No information	No information	Top-down, 1D-SDS-PAGE, TMT Labelling, LC-MS/MS	Tear	Thirty-two,N = 25 RRMS, N = 4 PPMS, and N = 1 SPMS,male and female	(Salvisberg et al., 2014)
P01034	CST3	Up	Protease inhibitor	Cystatin-C	200.237	77.5	63	No information	No information	Top-down, 1D-SDS-PAGE, TMT Labelling, LC-MS/MS	Tear	Thirty-two,N = 25 RRMS, N = 4 PPMS, and N = 1 SPMS,male and female	(Salvisberg et al., 2014)
P28325	CST5	Up	Protease inhibitor	Cystatin-D	56.047	36.07	9	No information	No information	Top-down, 1D-SDS-PAGE, TMT Labelling, LC-MS/MS	Tear	Thirty-two,N = 25 RRMS, N = 4 PPMS, and N = 1 SPMS,male and female	(Salvisberg et al., 2014)
P01036	CST4	Up	Protease inhibitor	Cystatin-S	268.787	82.64	297	No information	No information	Top-down, 1D-SDS-PAGE, TMT Labelling, LC-MS/MS	Tear	Thirty-two,N = 25 RRMS, N = 4 PPMS, and N = 1 SPMS,male and female	(Salvisberg et al., 2014)
P09228	CST2	Up	Protease inhibitor	Cystatin-SA	168.674	64.46	135	No information	No information	Top-down, 1D-SDS-PAGE, TMT Labelling, LC-MS/MS	Tear	Thirty-two,N = 25 RRMS, N = 4 PPMS, and N = 1 SPMS,male and female	(Salvisberg et al., 2014)
P01037	CST1	Up	Protease inhibitor	Cystatin-SN	238.149	77.69	333	No information	No information	Top-down, 1D-SDS-PAGE, TMT Labelling, LC-MS/MS	Tear	Thirty-two,N = 25 RRMS, N = 4 PPMS, and N = 1 SPMS,male and female	(Salvisberg et al., 2014)
P01033	TIMP1	Up	Protease inhibitor	Metalloproteinase inhibitor 1	76.396	39.67	11	No information	No information	Top-down, 1D-SDS-PAGE, TMT Labelling, LC-MS/MS	Tear	Thirty-two,N = 25 RRMS, N = 4 PPMS, and N = 1 SPMS,male and female	(Salvisberg et al., 2014)
Q99935	OPRPN	Down	Protease inhibitor	Opiorphin	62.272	20.26	53	No information	No information	Top-down, 1D-SDS-PAGE, TMT Labelling, LC-MS/MS	Tear	Thirty-two,N = 25 RRMS, N = 4 PPMS, and N = 1 SPMS,male and female	(Salvisberg et al., 2014)
P04792	HSPB1	Up	Molecular chaperone	Heat shock protein beta-1	113.305	60.98	23	No information	No information	Top-down, 1D-SDS-PAGE, TMT Labelling, LC-MS/MS	Tear	Thirty-two,N = 25 RRMS, N = 4 PPMS, and N = 1 SPMS,male and female	(Salvisberg et al., 2014)
P30838	ALDH3A1	Up	Metabolic	Aldehyde dehydrogenase	55.888	12.58	7	No information	No information	Top-down, 1D-SDS-PAGE, TMT Labelling, LC-MS/MS	Tear	Thirty-two,N = 25 RRMS, N = 4 PPMS, and N = 1 SPMS,male and female	(Salvisberg et al., 2014)
P04745	AMY1A	Down	Metabolic	Alpha-amylase 1	269.892	41.13	40	No information	No information	Top-down, 1D-SDS-PAGE, TMT Labelling, LC-MS/MS	Tear	Thirty-two,N = 25 RRMS, N = 4 PPMS, and N = 1 SPMS,male and female	(Salvisberg et al., 2014)
P02647	APOA2	Up	Metabolic	Apolipoprotein A-I	63.109	19.42	7	No information	No information	Top-down, 1D-SDS-PAGE, TMT Labelling, LC-MS/MS	Tear	Thirty-two,N = 25 RRMS, N = 4 PPMS, and N = 1 SPMS,male and female	(Salvisberg et al., 2014)
P02652	APOA1	Up	Metabolic	Apolipoprotein A-II	54.055	54.55	5	No information	No information	Top-down, 1D-SDS-PAGE, TMT Labelling, LC-MS/MS	Tear	Thirty-two,N = 25 RRMS, N = 4 PPMS, and N = 1 SPMS,male and female	(Salvisberg et al., 2014)
P05090	APOD	Down	Metabolic	Apolipoprotein D	96.186	30.18	22	No information	No information	Top-down, 1D-SDS-PAGE, TMT Labelling, LC-MS/MS	Tear	Thirty-two,N = 25 RRMS, N = 4 PPMS, and N = 1 SPMS,male and female	(Salvisberg et al., 2014)
P09211	GSTP1	Up	Metabolic	Glutathione S-transferase P	61.67	28.23	6	No information	No information	Top-down, 1D-SDS-PAGE, TMT Labelling, LC-MS/MS	Tear	Thirty-two,N = 25 RRMS, N = 4 PPMS, and N = 1 SPMS,male and female	(Salvisberg et al., 2014)
Q14697	GANAB	Down	Metabolic	Neutral alpha-glucosidase AB	55.068	7.75	11	No information	No information	Top-down, 1D-SDS-PAGE, TMT Labelling, LC-MS/MS	Tear	Thirty-two,N = 25 RRMS, N = 4 PPMS, and N = 1 SPMS,male and female	(Salvisberg et al., 2014)
P14555	PLA2G2A	Down	Metabolic	Phospholipase A2	157.434	46.77	93	No information	No information	Top-down, 1D-SDS-PAGE, TMT Labelling, LC-MS/MS	Tear	Thirty-two,N = 25 RRMS, N = 4 PPMS, and N = 1 SPMS,male and female	(Salvisberg et al., 2014)
P04083	ANXA1	Up	Immune response	Annexin A1	156.43	34.97	17	No information	No information	Top-down, 1D-SDS-PAGE, TMT Labelling, LC-MS/MS	Tear	Thirty-two,N = 25 RRMS, N = 4 PPMS, and N = 1 SPMS,male and female	(Salvisberg et al., 2014)
P00751	CFB	Up	Immune response	Complement factor B Bb	36.684	7.17	3	No information	No information	Top-down, 1D-SDS-PAGE, TMT Labelling, LC-MS/MS	Tear	Thirty-two,N = 25 RRMS, N = 4 PPMS, and N = 1 SPMS,male and female	(Salvisberg et al., 2014)
Q9GZZ8	LACRT	Down	Immune response	Extracellular glycoprotein lacritin	186.714	54.62	432	No information	No information	Top-down, 1D-SDS-PAGE, TMT Labelling, LC-MS/MS	Tear	Thirty-two,N = 25 RRMS, N = 4 PPMS, and N = 1 SPMS,male and female	(Salvisberg et al., 2014)
P01877	IGHA2	Up	Immune response	Ig alpha-2 chain C region	423.109	62.89	822	No information	No information	Top-down, 1D-SDS-PAGE, TMT Labelling, LC-MS/MS	Tear	Thirty-two,N = 25 RRMS, N = 4 PPMS, and N = 1 SPMS,male and female	(Salvisberg et al., 2014)
P01857	IGHG1	Up	Immune response	Ig gamma-1 chain C region	114.867	31.52	12	No information	No information	Top-down, 1D-SDS-PAGE, TMT Labelling, LC-MS/MS	Tear	Thirty-two,N = 25 RRMS, N = 4 PPMS, and N = 1 SPMS,male and female	(Salvisberg et al., 2014)
P01620	IGKV3-20	Up	Immune response	Ig kappa chain V-III region SIE	107.756	66.06	42	No information	No information	Top-down, 1D-SDS-PAGE, TMT Labelling, LC-MS/MS	Tear	Thirty-two,N = 25 RRMS, N = 4 PPMS, and N = 1 SPMS,male and female	(Salvisberg et al., 2014)
P01871	IGHM	Up	Immune response	Ig mu chain C region	242.021	35.4	72	No information	No information	Top-down, 1D-SDS-PAGE, TMT Labelling, LC-MS/MS	Tear	Thirty-two,N = 25 RRMS, N = 4 PPMS, and N = 1 SPMS,male and female	(Salvisberg et al., 2014)
P31025	LCN1	Up	Immune response	Lipocalin-1	354.956	87.34	614	No information	No information	Top-down, 1D-SDS-PAGE, TMT Labelling, LC-MS/MS	Tear	Thirty-two,N = 25 RRMS, N = 4 PPMS, and N = 1 SPMS,male and female	(Salvisberg et al., 2014)
Q16378	PRR4	Down	Immune response	Proline-rich-protein 4	48.432	23.73	415	No information	No information	Top-down, 1D-SDS-PAGE, TMT Labelling, LC-MS/MS	Tear	Thirty-two,N = 25 RRMS, N = 4 PPMS, and N = 1 SPMS,male and female	(Salvisberg et al., 2014)
P31949	S100A11	Up	Immune response	Protein S100-A11	67.531	39.05	12	No information	No information	Top-down, 1D-SDS-PAGE, TMT Labelling, LC-MS/MS	Tear	Thirty-two,N = 25 RRMS, N = 4 PPMS, and N = 1 SPMS,male and female	(Salvisberg et al., 2014)
P05109	S100A8	Up	Immune response	Protein S100-A8	69.885	37.63	13	No information	No information	Top-down, 1D-SDS-PAGE, TMT Labelling, LC-MS/MS	Tear	Thirty-two,N = 25 RRMS, N = 4 PPMS, and N = 1 SPMS,male and female	(Salvisberg et al., 2014)
P06702	S100A9	Up	Immune response	Protein S100-A9	70.421	45.61	19	No information	No information	Top-down, 1D-SDS-PAGE, TMT Labelling, LC-MS/MS	Tear	Thirty-two,N = 25 RRMS, N = 4 PPMS, and N = 1 SPMS,male and female	(Salvisberg et al., 2014)
P02768	ALB	Up	Blood related	Albumin	870.061	78.29	206	No information	No information	Top-down, 1D-SDS-PAGE, TMT Labelling, LC-MS/MS	Tear	Thirty-two,N = 25 RRMS, N = 4 PPMS, and N = 1 SPMS,male and female	(Salvisberg et al., 2014)
P00738	HP	Down	Blood related	Haptoglobin beta chain	362.049	55.93	73	No information	No information	Top-down, 1D-SDS-PAGE, TMT Labelling, LC-MS/MS	Tear	Thirty-two,N = 25 RRMS, N = 4 PPMS, and N = 1 SPMS,male and female	(Salvisberg et al., 2014)
Q13296	SCGB2A2	Up	Blood related	Mammaglobin-A	47.203	33.33	11	No information	No information	Top-down, 1D-SDS-PAGE, TMT Labelling, LC-MS/MS	Tear	Thirty-two,N = 25 RRMS, N = 4 PPMS, and N = 1 SPMS,male and female	(Salvisberg et al., 2014)
O75556	SCGB2A1	Down	Blood related	Mammaglobin-B	187.798	88.31	232	No information	No information	Top-down, 1D-SDS-PAGE, TMT Labelling, LC-MS/MS	Tear	Thirty-two,N = 25 RRMS, N = 4 PPMS, and N = 1 SPMS,male and female	(Salvisberg et al., 2014)
Q9UGM3	DMBT1	Up	Binding	Deleted in malignant brain tumors 1 protein	365.614	19.45	92	No information	No information	Top-down, 1D-SDS-PAGE, TMT Labelling, LC-MS/MS	Tear	Thirty-two,N = 25 RRMS, N = 4 PPMS, and N = 1 SPMS,male and female	(Salvisberg et al., 2014)
Q96DA0	ZG16B	Down	Binding	Zymogen granule protein 16 homolog B	95.473	39.74	23	No information	No information	Top-down, 1D-SDS-PAGE, TMT Labelling, LC-MS/MS	Tear	Thirty-two,N = 25 RRMS, N = 4 PPMS, and N = 1 SPMS,male and female	(Salvisberg et al., 2014)
Q99715	COL12A1	Down	Structural	Collagen alpha-1(XII) chain	No information	No information	2	No information	No information	Bottom-up, LC−MS-LTQ-Orbitrap-XL	Urine	31-MS, female	(Singh et al., 2015)
P32926	DSG3	Down	Structural	Desmoglein-3	No information	No information	3	No information	No information	Bottom-up, LC−MS-LTQ-Orbitrap-XL	Urine	31-MS, female	(Singh et al., 2015)
P35556	FBN2	Down	Structural	Fibrillin-2	No information	No information	2	No information	No information	Bottom-up, LC−MS-LTQ-Orbitrap-XL	Urine	31-MS, female	(Singh et al., 2015)
P13473	LAMP2	Up	Structural	Lysosome-associated membrane glycoprotein 2	No information	No information	2	No information	No information	Bottom-up, LC−MS-LTQ-Orbitrap-XL	Urine	31-MS, female	(Singh et al., 2015)
P30086	PEBP1	Down	Protease inhibitor	Phosphatidylethanolamine-binding protein 1	No information	No information	4	No information	No information	Bottom-up, LC−MS-LTQ-Orbitrap-XL	Urine	31-MS, female	(Singh et al., 2015)
P31947	SFN	Down	Myelin component	14-3-3 protein sigma	No information	No information	2	No information	No information	Bottom-up, LC−MS-LTQ-Orbitrap-XL	Urine	31-MS, female	(Singh et al., 2015)
Q12913	PTPRJ	Down	Metabolic	Receptor-type tyrosine-protein phosphatase	No information	No information	3	No information	No information	Bottom-up, LC−MS-LTQ-Orbitrap-XL	Urine	31-MS, female	(Singh et al., 2015)
Q07654	TFF3	Up	Metabolic	Trefoil factor 3	No information	No information	4	No information	No information	Bottom-up, LC−MS-LTQ-Orbitrap-XL	Urine	31-MS, female	(Singh et al., 2015)
Q6E0U4	DMKN	Down	Immune response	Dermokine	No information	No information	2	No information	No information	Bottom-up, LC−MS-LTQ-Orbitrap-XL	Urine	31-MS, female	(Singh et al., 2015)
P01620	IGKV3-20	Down	Immune response	Ig kappa chain V−III region	No information	No information	3	No information	No information	Bottom-up, LC−MS-LTQ-Orbitrap-XL	Urine	31-MS, female	(Singh et al., 2015)
P01871	IGHM	Down	Immune response	Ig mu chain C region	No information	No information	4	No information	No information	Bottom-up, LC−MS-LTQ-Orbitrap-XL	Urine	31-MS, female	(Singh et al., 2015)
Q8IYS5	OSCAR	Down	Immune response	Osteoclast-associated immunoglobulin-like receptor	No information	No information	3	No information	No information	Bottom-up, LC−MS-LTQ-Orbitrap-XL	Urine	31-MS, female	(Singh et al., 2015)
P69905	HBA1	Up	Blood related	Hemoglobin-α	No information	No information	4	No information	No information	Bottom-up, LC−MS-LTQ-Orbitrap-XL	Urine	31-MS, female	(Singh et al., 2015)
Q9Y646	CPQ	Down	Blood related	Plasma glutamate carboxypeptidase	No information	No information	2	No information	No information	Bottom-up, LC−MS-LTQ-Orbitrap-XL	Urine	31-MS, female	(Singh et al., 2015)
Q8IZF0	NALCN	Up	Tranportation	Sodium leak channel non-selective protein	No information	No information	No information	No information	No information	Bottom-up, MALDI-FT-ICR MS	CSF	10-PPMS, 11-RRMS, male and female	(Stoop et al., 2010)
Q9NXT0	ZNF586	Down	Structural	Zinc finger protein568	No information	No information	No information	No information	No information	Bottom-up, MALDI-FT-ICR MS	CSF	10-PPMS, 11-RRMS, male and female	(Stoop et al., 2010)
P78504	JAG1	Up	Signaling	Protein jagged-1	No information	No information	No information	No information	No information	Bottom-up, MALDI-FT-ICR MS	CSF	10-PPMS, 11-RRMS, male and female	(Stoop et al., 2010)
Q9UBE8	NLK	Up	Signaling	Serine/threonine kinase NLK	No information	No information	No information	No information	No information	Bottom-up, MALDI-FT-ICR MS	CSF	10-PPMS, 11-RRMS, male and female	(Stoop et al., 2010)
Q8NEB9	PIK3C3	Down	Metabolic	Phosphatidylinositol 3-kinase catalytic subunit type 3	No information	No information	No information	No information	No information	Bottom-up, MALDI-FT-ICR MS	CSF	10-PPMS, 11-RRMS, male and female	(Stoop et al., 2010)
P61769	B2M	Up	Blood related	Beta-2-microglobulin	No information	No information	No information	No information	No information	Bottom-up, MALDI-FT-ICR MS	CSF	10-PPMS, 11-RRMS, male and female	(Stoop et al., 2010)
P02774	GC	Down	Blood related	Vitamin D-binding protein	No information	No information	No information	No information	No information	Bottom-up, MALDI-FT-ICR MS	CSF	10-PPMS, 11-RRMS, male and female	(Stoop et al., 2010)
Q86VB7	CD163	Up	Metabolic	Scavenger receptor cysteine-rich type 1 protein M130	No information	No information	2	No information	No information	Bottom-up, hybrid linear ion trap/Orbitrap MS	CSF	37-RRMS, male and female	(Stoop et al., 2013)
P01871	IGHM	Up	Immune response	Ig mu chain C region	No information	No information	12	No information	No information	Bottom-up, hybrid linear ion trap/Orbitrap MS	CSF	37-RRMS, male and female	(Stoop et al., 2013)
P04220	IGHM	Up	Immune response	Ig mu heavy chain	No information	No information	2	No information	No information	Bottom-up, hybrid linear ion trap/Orbitrap MS	CSF	37-RRMS, male and female	(Stoop et al., 2013)
P00738	HP	Up	Blood related	Haptoglobin	No information	No information	26	No information	No information	Bottom-up, hybrid linear ion trap/Orbitrap MS	CSF	37-RRMS, male and female	(Stoop et al., 2013)
Q14624	ITIH4	Up	Protease inhibitor	Inter-a-trypsin inhibitor heavy chain H4	No information	No information	No information	No information	No information	Bottom-up, MALDI-TOF-MS/MS	CSF and serum	41-RRMS, 30-SPMS, 13-PPMS, male and female	(Teunissen et al., 2011)
P01024	C3	Up	Immune response	Complement C3	No information	No information	No information	No information	No information	Bottom-up, MALDI-TOF-MS/MS	CSF and serum	41-RRMS, 30-SPMS, 13-PPMS, male and female	(Teunissen et al., 2011)
Q8WXD2	SCG3	Down	Exocytosis	Secretogranin III	No information	No information	No information	No information	No information	Bottom-up, MALDI-TOF-MS/MS	CSF and serum	41-RRMS, 30-SPMS, 13-PPMS, male and female	(Teunissen et al., 2011)
P02768	ALB	Down	Blood related	Albumin	No information	No information	No information	No information	No information	Bottom-up, MALDI-TOF-MS/MS	CSF and serum	41-RRMS, 30-SPMS, 13-PPMS, male and female	(Teunissen et al., 2011)
P02671	FGA	Up	Blood related	Fibrinogen alpha	No information	No information	No information	No information	No information	Bottom-up, MALDI-TOF-MS/MS	CSF and serum	41-RRMS, 30-SPMS, 13-PPMS, male and female	(Teunissen et al., 2011)
Q14624	ITIH4	Up	Protease inhibitor	Iter-alpha-trypsin inhibitor heavy chain H4	No information	51.02	44	103.4/6.5	No information	Bottom-up, iTRAQMALDI-TOF/TOF	Serum	14-MS, female	(Tremlett et al., 2015)
P02750	LRG1	Up	Protease inhibitor	Leucine-rich alpha-2-glycoprotein	No information	37.32	13	38.2/6.4	No information	Bottom-up, iTRAQMALDI-TOF/TOF	Serum	14-MS, female	(Tremlett et al., 2015)
P06276	BCHE	Up	Metabolic	Cholinesterase	No information	10.55	2	31.7/9	No information	Bottom-up, iTRAQMALDI-TOF/TOF	Serum	14-MS, female	(Tremlett et al., 2015)
Q15485	FCN2	Up	Immune response	Ficolin-2	No information	12.46	2	34/6.3	No information	Bottom-up, iTRAQMALDI-TOF/TOF	Serum	14-MS, female	(Tremlett et al., 2015)
P17936	IGFBP3	Up	Immune response	Insulin-like growth factor-binding protein 3	No information	22.36	4	68.4/7.1	No information	Bottom-up, iTRAQMALDI-TOF/TOF	Serum	14-MS, female	(Tremlett et al., 2015)
P18428	LBP	Up	Immune response	Lipopolysaccharide-binding protein	No information	20.38	7	53.4/6.2	No information	Bottom-up, iTRAQMALDI-TOF/TOF	Serum	14-MS, female	(Tremlett et al., 2015)
P06702	S100A9	Up	Immune response	Protein S100-A9	No information	46.05	2	13.2/5.7	No information	Bottom-up, iTRAQMALDI-TOF/TOF	Serum	14-MS, female	(Tremlett et al., 2015)
P02775	PPBP	Up	Blood related	Platelet basic protein	No information	47.65	7	13.9/9.0	No information	Bottom-up, iTRAQMALDI-TOF/TOF	Serum	14-MS, female	(Tremlett et al., 2015)
P40197	GP5	Up	Blood related	Platelet glycoprotein V	No information	8.84	2	61/9.7	No information	Bottom-up, iTRAQMALDI-TOF/TOF	Serum	14-MS, female	(Tremlett et al., 2015)
P07996	THBS1	Up	Blood related	Thrombospondin-1	No information	19.44	17	12.9/4.7	No information	Bottom-up, iTRAQMALDI-TOF/TOF	Serum	14-MS, female	(Tremlett et al., 2015)
P08185	CBG	Up	Blood related	Corticosteroid-binding globulin	No information	26.66	9	45.1/5.6	No information	Bottom-up, iTRAQMALDI-TOF/TOF	Serum	14-MS, female	(Tremlett et al., 2015)
*No information referes to not provided in the manuscript or not found or not observed

## Sheet: EAE
UniProt ID	Gene ID	Regulation	Molecular function	Protein description	Score	Coverage %	Unique peptides	Theoritical MW/pI	Experimental MW/pI	Method and instrument	Sample	Animal	Gender	Strain	Sample size	Reference
P14480	FIBB	Up	Blood related	Fibroleukin precursor/fibrinogen like protein 2	No information	No information	No information	No information	No information	Top-down, MALDI-TOF-MS	Cerebral microvessel	Mice	No information	SJL	5	(Alt et al., 2005)
P25388	GBLP	Up	Signaling	Guanine nucleotide-binding protein beta subunit like protein 12.3/receptor of activated protein kinase C 1	No information	No information	No information	No information	No information	Top-down, MALDI-TOF-MS	Cerebral microvessel	Mice	No information	SJL	5	(Alt et al., 2005)
P54312	GBB2	Down	Signaling	Guanine nucleotide-binding protein G(I)/G(S)/G(T) beta subunit 2/transducin beta chain 2	No information	No information	No information	No information	No information	Top-down, MALDI-TOF-MS	Cerebral microvessel	Mice	No information	SJL	5	(Alt et al., 2005)
O88569	ROA2	Up	Translation	Heterogenous nuclear ribonucleoprotein A2/B1	No information	No information	No information	No information	No information	Top-down, MALDI-TOF-MS	Cerebral microvessel	Mice	No information	SJL	5	(Alt et al., 2005)
P23492	PNPH	Up	Metabolic	Purine nucleoside phosphorylase	No information	No information	No information	No information	No information	Top-down, MALDI-TOF-MS	Cerebral microvessel	Mice	No information	SJL	5	(Alt et al., 2005)
P11983	TCP	Down	Molecular chaperon	Tailless complex polypeptide 1B	No information	No information	No information	No information	No information	Top-down, MALDI-TOF-MS	Cerebral microvessel	Mice	No information	SJL	5	(Alt et al., 2005)
P63038	Hspd1	Up	Molecular chaperon	60 kDa heat shock protein	No information	No information	24	No information	No information	Bottom-up, nLC-MS/MS, EASY-nLCTM system	PBMC	Mice	Female	C57BL/6	8	(Dagley et al., 2014)
P07724	Alb	Up	Blood related	Albumin	No information	No information	51	No information	No information	Bottom-up, nLC-MS/MS, EASY-nLCTM system	Spinal cord	Mice	Female	C57BL/6	8	(Dagley et al., 2014)
P29699	Ahsg	Up	Blood related	Alpha-2-HS-glycoprotein	No information	No information	8	No information	No information	Bottom-up, nLC-MS/MS, EASY-nLCTM system	Spinal cord	Mice	Female	C57BL/6	8	(Dagley et al., 2014)
O08538	Angpt1	Up	Blood related	Angiopoietin-1	No information	No information	5	No information	No information	Bottom-up, nLC-MS/MS, EASY-nLCTM system	PBMC	Mice	Female	C57BL/6	8	(Dagley et al., 2014)
Q8C8R3-2	Ank2	Down	Structural	Ankyrin-2	No information	No information	4	No information	No information	Bottom-up, nLC-MS/MS, EASY-nLCTM system	Spinal cord	Mice	Female	C57BL/6	8	(Dagley et al., 2014)
P10107	Anxa1	Down	Immune response	Annexin A1	No information	No information	7	No information	No information	Bottom-up, nLC-MS/MS, EASY-nLCTM system	PBMC	Mice	Female	C57BL/6	8	(Dagley et al., 2014)
Q61176	Arg1	Up	Metabolic	Arginase-1	No information	No information	7	No information	No information	Bottom-up, nLC-MS/MS, EASY-nLCTM system	Spinal cord	Mice	Female	C57BL/6	8	(Dagley et al., 2014)
Q8R3P0	Aspa	Down	Metabolic	Aspartoacylase	No information	No information	4	No information	No information	Bottom-up, nLC-MS/MS, EASY-nLCTM system	Spinal cord	Mice	Female	C57BL/6	8	(Dagley et al., 2014)
Q06138	Cab39	Down	Signaling	Calcium-binding protein 39	No information	No information	3	No information	No information	Bottom-up, nLC-MS/MS, EASY-nLCTM system	Spinal cord	Mice	Female	C57BL/6	8	(Dagley et al., 2014)
O08529	Capn2	Up	Protease	Calpain-2	No information	No information	7	No information	No information	Bottom-up, nLC-MS/MS, EASY-nLCTM system	PBMC	Mice	Female	C57BL/6	8	(Dagley et al., 2014)
O35744	Chi3l3	Up	Blood related	Chitinase-3-like protein 3	No information	No information	6	No information	No information	Bottom-up, nLC-MS/MS, EASY-nLCTM system	Spinal cord	Mice	Female	C57BL/6	8	(Dagley et al., 2014)
Q9Z1Q5	Clic1	Up	Structural	Chloride intracellular channel protein 1	No information	No information	4	No information	No information	Bottom-up, nLC-MS/MS, EASY-nLCTM system	Spinal cord	Mice	Female	C57BL/6	8	(Dagley et al., 2014)
P01027	C3	Up	Immune response	Complement C3	No information	No information	26	No information	No information	Bottom-up, nLC-MS/MS, EASY-nLCTM system	Spinal cord	Mice	Female	C57BL/6	8	(Dagley et al., 2014)
Q9JL99	Clec1b	Up	Immune response	C-type lectin domain family 1 member B	No information	No information	7	No information	No information	Bottom-up, nLC-MS/MS, EASY-nLCTM system	PBMC	Mice	Female	C57BL/6	8	(Dagley et al., 2014)
P26040	Ezr	Up	Structural	Ezrin	No information	No information	2	No information	No information	Bottom-up, nLC-MS/MS, EASY-nLCTM system	Spinal cord	Mice	Female	C57BL/6	8	(Dagley et al., 2014)
P11276	Fn1	Up	Structural	Fibronectin	No information	No information	4	No information	No information	Bottom-up, nLC-MS/MS, EASY-nLCTM system	PBMC	Mice	Female	C57BL/6	8	(Dagley et al., 2014)
Q07235	Serpine2	Up	Protease inhibitor	Glia-derived nexin	No information	No information	8	No information	No information	Bottom-up, nLC-MS/MS, EASY-nLCTM system	PBMC	Mice	Female	C57BL/6	8	(Dagley et al., 2014)
P11499	Hsp90ab1	Down	Molecular chaperon	Heat shock protein HSP 90-β	No information	No information	4	No information	No information	Bottom-up, nLC-MS/MS, EASY-nLCTM system	Spinal cord	Mice	Female	C57BL/6	8	(Dagley et al., 2014)
Q3U1U4	Itgam	Down	Structural	Integrin alpha-M	No information	No information	7	No information	No information	Bottom-up, nLC-MS/MS, EASY-nLCTM system	PBMC	Mice	Female	C57BL/6	8	(Dagley et al., 2014)
D3YVS6	AU023871	Up	Signaling	ITIM-receptor G6b-B	No information	No information	3	No information	No information	Bottom-up, nLC-MS/MS, EASY-nLCTM system	PBMC	Mice	Female	C57BL/6	8	(Dagley et al., 2014)
P08071	Ltf	Down	Immune response	Lactotransferrin	No information	No information	7	No information	No information	Bottom-up, nLC-MS/MS, EASY-nLCTM system	PBMC	Mice	Female	C57BL/6	8	(Dagley et al., 2014)
O89112	Lancl1	Down	Metabolic	LanC-like protein 1	No information	No information	4	No information	No information	Bottom-up, nLC-MS/MS, EASY-nLCTM system	Spinal cord	Mice	Female	C57BL/6	8	(Dagley et al., 2014)
Q9JJK2	Lancl2	Down	Metabolic	LanC-like protein 2	No information	No information	2	No information	No information	Bottom-up, nLC-MS/MS, EASY-nLCTM system	Spinal cord	Mice	Female	C57BL/6	8	(Dagley et al., 2014)
P26041	Msn	Up	Structural	Moesin	No information	No information	19	No information	No information	Bottom-up, nLC-MS/MS, EASY-nLCTM system	Spinal cord	Mice	Female	C57BL/6	8	(Dagley et al., 2014)
P04370-4	Mbp	Down	Myelin component	Myelin basic protein	No information	No information	4	No information	No information	Bottom-up, nLC-MS/MS, EASY-nLCTM system	Spinal cord	Mice	Female	C57BL/6	8	(Dagley et al., 2014)
Q61096	Prtn3	Down	Protease	Myeloblastin	No information	No information	2	No information	No information	Bottom-up, nLC-MS/MS, EASY-nLCTM system	PBMC	Mice	Female	C57BL/6	8	(Dagley et al., 2014)
P11672	Lcn2	Down	Metabolic	Neutrophil gelatinase-associated lipocalin	No information	No information	2	No information	No information	Bottom-up, nLC-MS/MS, EASY-nLCTM system	PBMC	Mice	Female	C57BL/6	8	(Dagley et al., 2014)
Q99KQ4	Nampt	Up	Metabolic	Nicotinamide phosphoribosyltransferase	No information	No information	9	No information	No information	Bottom-up, nLC-MS/MS, EASY-nLCTM system	Spinal cord	Mice	Female	C57BL/6	8	(Dagley et al., 2014)
Q62422	Ostf1	Down	Signaling	Osteoclast-stimulating factor 1	No information	No information	2	No information	No information	Bottom-up, nLC-MS/MS, EASY-nLCTM system	PBMC	Mice	Female	C57BL/6	8	(Dagley et al., 2014)
Q62422	Ostf1	Up	Signaling	Osteoclast-stimulating factor 1	No information	No information	2	No information	No information	Bottom-up, nLC-MS/MS, EASY-nLCTM system	Spinal cord	Mice	Female	C57BL/6	8	(Dagley et al., 2014)
Q91XL9	Osbpl1a	Down	Binding	Oxysterol-binding protein-related protein 1	No information	No information	4	No information	No information	Bottom-up, nLC-MS/MS, EASY-nLCTM system	Spinal cord	Mice	Female	C57BL/6	8	(Dagley et al., 2014)
Q61233	Lcp1	Down	Structural	Plastin-2	No information	No information	3	No information	No information	Bottom-up, nLC-MS/MS, EASY-nLCTM system	PBMC	Mice	Female	C57BL/6	8	(Dagley et al., 2014)
B1ARB3	Pecam1	Up	Immune response	Platelet endothelial cell adhesion molecule	No information	No information	4	No information	No information	Bottom-up, nLC-MS/MS, EASY-nLCTM system	PBMC	Mice	Female	C57BL/6	8	(Dagley et al., 2014)
Q921I1	Trf	Down	Blood related	Serotransferrin	No information	No information	3	No information	No information	Bottom-up, nLC-MS/MS, EASY-nLCTM system	PBMC	Mice	Female	C57BL/6	8	(Dagley et al., 2014)
Q62087	Pon3	Up	Metabolic	Serum paraoxonase/lactonase 3	No information	No information	6	No information	No information	Bottom-up, nLC-MS/MS, EASY-nLCTM system	PBMC	Mice	Female	C57BL/6	8	(Dagley et al., 2014)
P42225	Stat1	Up	Transcription	Signal transducer and activator of transcription 1	No information	No information	17	No information	No information	Bottom-up, nLC-MS/MS, EASY-nLCTM system	Spinal cord	Mice	Female	C57BL/6	8	(Dagley et al., 2014)
A3KGU9	Spna2	Up	Metabolic	Spectrin alpha 2	No information	No information	13	No information	No information	Bottom-up, nLC-MS/MS, EASY-nLCTM system	PBMC	Mice	Female	C57BL/6	8	(Dagley et al., 2014)
Q62261-2	Sptbn1	Up	Metabolic	Spectrin beta chain, brain 1	No information	No information	29	No information	No information	Bottom-up, nLC-MS/MS, EASY-nLCTM system	PBMC	Mice	Female	C57BL/6	8	(Dagley et al., 2014)
P35441	Thbs1	Up	Blood related	Thrombospondin 1	No information	No information	36	No information	No information	Bottom-up, nLC-MS/MS, EASY-nLCTM system	PBMC	Mice	Female	C57BL/6	8	(Dagley et al., 2014)
Q9QZ06	Tollip	Down	Immune response	Toll-interacting protein	No information	No information	3	No information	No information	Bottom-up, nLC-MS/MS, EASY-nLCTM system	Spinal cord	Mice	Female	C57BL/6	8	(Dagley et al., 2014)
Q62351	Tfrc	Down	Endocytosis	Transferrin receptor protein 1	No information	No information	12	No information	No information	Bottom-up, nLC-MS/MS, EASY-nLCTM system	PBMC	Mice	Female	C57BL/6	8	(Dagley et al., 2014)
P25911-2	Lyn	Up	Signaling	Tyrosine-protein kinase Lyn	No information	No information	16	No information	No information	Bottom-up, nLC-MS/MS, EASY-nLCTM system	PBMC	Mice	Female	C57BL/6	8	(Dagley et al., 2014)
P29351-2	Ptpn6	Up	Metabolic	Tyrosine-protein phosphatase nonreceptor type 6	No information	No information	3	No information	No information	Bottom-up, nLC-MS/MS, EASY-nLCTM system	Spinal cord	Mice	Female	C57BL/6	8	(Dagley et al., 2014)
P21614	Gc	Up	Blood related	Vitamin D-binding protein	No information	No information	5	No information	No information	Bottom-up, nLC-MS/MS, EASY-nLCTM system	Spinal cord	Mice	Female	C57BL/6	8	(Dagley et al., 2014)
P60711	Actb	Up	Structural	Actin, cytoplasmic 1 (beta-actin)	No information	No information	No information	41.7/5.3	No information	Top-down, MALDI-TOF MS	Spinal cord	Rat	No information	Lewis	3	(Farias et al., 2012)
P02770	Alb	Up	Blood related	Albumin	No information	No information	No information	68.73/6.1	No information	Top-down, MALDI-TOF MS	Spinal cord	Rat	No information	Lewis	3	(Farias et al., 2012)
P04764	Eno1	Up	Metabolic	Alpha-enolase	No information	No information	No information	47.1/6.2	No information	Top-down, MALDI-TOF MS	Spinal cord	Rat	No information	Lewis	3	(Farias et al., 2012)
P23565	Ina	Up	Structural	Alpha-internexin	No information	No information	No information	56.1/5.2	No information	Top-down, MALDI-TOF MS	Spinal cord	Rat	No information	Lewis	3	(Farias et al., 2012)
P14669	Anxa3	Up	Immune response	Annexin A3	No information	No information	No information	36.4/6	No information	Top-down, MALDI-TOF MS	Spinal cord	Rat	No information	Lewis	3	(Farias et al., 2012)
P04639	Apoa1	Up	Metabolic	Apolipoprotein A-I precursor	No information	No information	No information	30.1/5.5	No information	Top-down, MALDI-TOF MS	Spinal cord	Rat	No information	Lewis	3	(Farias et al., 2012)
P16259	Capn3	Up	Protease	Calpain-3	No information	No information	No information	94.1/5.7	No information	Top-down, MALDI-TOF MS	Spinal cord	Rat	No information	Lewis	3	(Farias et al., 2012)
Q91ZN1	Coro1a	Up	Structural	Coronin-1A	No information	No information	No information	51.1/6.1	No information	Top-down, MALDI-TOF MS	Spinal cord	Rat	No information	Lewis	3	(Farias et al., 2012)
P07335	Ckb	Up	Metabolic	Creatine kinase B-type	No information	No information	No information	42.7/5.4	No information	Top-down, MALDI-TOF MS	Spinal cord	Rat	No information	Lewis	3	(Farias et al., 2012)
P08461	Dlat	Up	Metabolic	Dihydrolipoamide acetyltransferase	No information	No information	No information	67.2/8.8	No information	Top-down, MALDI-TOF MS	Spinal cord	Rat	No information	Lewis	3	(Farias et al., 2012)
P47942	Dpysl2	Up	Metabolic	Dihydropyrimidinase-related protein 2 (DRP-2)	No information	No information	No information	62.3/6	No information	Top-down, MALDI-TOF MS	Spinal cord	Rat	No information	Lewis	3	(Farias et al., 2012)
Q6MG60	Ddah2	Up	Metabolic	Dimethylarginine dimethylaminohydrolase 2	No information	No information	No information	29.7/5.7	No information	Top-down, MALDI-TOF MS	Spinal cord	Rat	No information	Lewis	3	(Farias et al., 2012)
P09117	Aldoc	Up	Metabolic	Fructose-bisphosphate aldolase C	No information	No information	No information	39.3/6.7	No information	Top-down, MALDI-TOF MS	Spinal cord	Rat	No information	Lewis	3	(Farias et al., 2012)
P47819	Gfap	Up	Immune response	Glial fibrillary acidic protein	No information	No information	No information	49.9/5.4	No information	Top-down, MALDI-TOF MS	Spinal cord	Rat	No information	Lewis	3	(Farias et al., 2012)
P09606	Glul	Up	Metabolic	Glutamine synthetase	No information	No information	No information	42.7/6.6	No information	Top-down, MALDI-TOF MS	Spinal cord	Rat	No information	Lewis	3	(Farias et al., 2012)
P04797	Gapdh	Up	Metabolic	Glyceraldehyde-3-phosphate dehydrogenase	No information	No information	No information	35.8/8.1	No information	Top-down, MALDI-TOF MS	Spinal cord	Rat	No information	Lewis	3	(Farias et al., 2012)
P63018	Hspa8	Up	Molecular chaperon	Heat shock cognate 71 kDa protein	No information	No information	No information	70.9/5.4	No information	Top-down, MALDI-TOF MS	Spinal cord	Rat	No information	Lewis	3	(Farias et al., 2012)
P20059	Hpx	Up	Blood related	Hemopexin	No information	No information	No information	51.3/7.6	No information	Top-down, MALDI-TOF MS	Spinal cord	Rat	No information	Lewis	3	(Farias et al., 2012)
Q99NA5	Idh3a	Up	Metabolic	Isocitrate dehydrogenase	No information	No information	No information	39.6/6.5	No information	Top-down, MALDI-TOF MS	Spinal cord	Rat	No information	Lewis	3	(Farias et al., 2012)
P48679	Lmna	Up	Structural	Lamin -A	No information	No information	No information	74.3/6.5	No information	Top-down, MALDI-TOF MS	Spinal cord	Rat	No information	Lewis	3	(Farias et al., 2012)
O88989	Mdh1	Up	Metabolic	Malate dehydrogenase	No information	No information	No information	36.5/6.2	No information	Top-down, MALDI-TOF MS	Spinal cord	Rat	No information	Lewis	3	(Farias et al., 2012)
P69897	Tubb5	Up	Myelin component	Neurofilament light polypeptide (NF-L)	No information	No information	No information	61.3/4.6	No information	Top-down, MALDI-TOF MS	Spinal cord	Rat	No information	Lewis	3	(Farias et al., 2012)
P12839	Nefm	Up	Myelin component	Neurofilament medium polypeptide (NF-M)	No information	No information	No information	95.8/4.8	No information	Top-down, MALDI-TOF MS	Spinal cord	Rat	No information	Lewis	3	(Farias et al., 2012)
P31044	Pebp1	Up	Protease inhibitor	Phosphatidyl ethanol amine binding protein 1	No information	No information	No information	20.8/5.5	No information	Top-down, MALDI-TOF MS	Spinal cord	Rat	No information	Lewis	3	(Farias et al., 2012)
P16617	Pgk1	Up	Metabolic	Phosphoglycerate kinase 1	No information	No information	No information	44.5/8	No information	Top-down, MALDI-TOF MS	Spinal cord	Rat	No information	Lewis	3	(Farias et al., 2012)
Q9JKB8	Prpf18	Up	Signaling	Potassium channel regulatory factor	No information	No information	No information	39.9/8.2	No information	Top-down, MALDI-TOF MS	Spinal cord	Rat	No information	Lewis	3	(Farias et al., 2012)
P11598	Pdia3	Up	Molecular chaperon	Protein disulfide-isomerase A3	No information	No information	No information	56.6/5.9	No information	Top-down, MALDI-TOF MS	Spinal cord	Rat	No information	Lewis	3	(Farias et al., 2012)
Q91XU1	Qki	Up	Signaling	Quaking protein	No information	No information	No information	44.7/8.6	No information	Top-down, MALDI-TOF MS	Spinal cord	Rat	No information	Lewis	3	(Farias et al., 2012)
P50137	Tkt	Up	Metabolic	Transketolase	No information	No information	No information	67.6/7.2	No information	Top-down, MALDI-TOF MS	Spinal cord	Rat	No information	Lewis	3	(Farias et al., 2012)
P68370	Tuba1a	Up	Structural	Tubulin alpha-1	No information	No information	No information	50.1/4.9	No information	Top-down, MALDI-TOF MS	Spinal cord	Rat	No information	Lewis	3	(Farias et al., 2012)
Q6P9V9	Tuba1b	Up	Structural	Tubulin alpha-2	No information	No information	No information	50.1/4.9	No information	Top-down, MALDI-TOF MS	Spinal cord	Rat	No information	Lewis	3	(Farias et al., 2012)
P69897	Tubb5	Up	Structural	Tubulin beta-5	No information	No information	No information	49.7/4.8	No information	Top-down, MALDI-TOF MS	Spinal cord	Rat	No information	Lewis	3	(Farias et al., 2012)
P62815	Atp6v1b2	Up	Metabolic	Vacuolar ATP synthase subunit B,	No information	No information	No information	56.5/5.6	No information	Top-down, MALDI-TOF MS	Spinal cord	Rat	No information	Lewis	3	(Farias et al., 2012)
P62259	Ywhae	Up	Myelin component	14-3-3 epsilon	419	63	No information	29/4.4	34/4.7	Top-down, MALDI TOF-TOF-MS	Brain	Mice	Female	C57BL/6	3	(Fazeli et al., 2010)
P60710	Actb	Down	Structural	Actin	75	33	No information	87/4.4	43/5.4	Top-down, MALDI TOF-TOF-MS	Brain	Mice	Female	C57BL/6	3	(Fazeli et al., 2010)
Q8VD62	Bles03	Down	Immune response	Basophilic leukemia expressed protein	113	18	No information	31/5.7	39/6.2	Top-down, MALDI TOF-TOF-MS	Brain	Mice	Female	C57BL/6	3	(Fazeli et al., 2010)
P12658	Calb1	Down	Structural	Calbindin 1	117	13	No information	30/4.6	29/4.8	Top-down, MALDI TOF-TOF-MS	Brain	Mice	Female	C57BL/6	3	(Fazeli et al., 2010)
P12658	Calb2	Down	Structural	Calbindin 2	229	52	No information	22/4.9	31/5.0	Top-down, MALDI TOF-TOF-MS	Brain	Mice	Female	C57BL/6	3	(Fazeli et al., 2010)
P14211	Calr	Down	Molecular chaperon	Calreticulin	473	36	No information	42/4.4	59/4.4	Top-down, MALDI TOF-TOF-MS	Brain	Mice	Female	C57BL/6	3	(Fazeli et al., 2010)
P63040	Cplx1	Down	Exocytosis	Complexin 1	120	50	No information	15/4.8	12.00/5.00	Top-down, MALDI TOF-TOF-MS	Brain	Mice	Female	C57BL/6	3	(Fazeli et al., 2010)
P12787	Cox5a	Down	Metabolic	Cytochrome c oxidase Va	108	22	No information	12.0/5.00	7/5.2	Top-down, MALDI TOF-TOF-MS	Brain	Mice	Female	C57BL/6	3	(Fazeli et al., 2010)
P19536	Cox5b	Down	Metabolic	Cytochrome c oxidase Vb	111	30	No information	11/6.5	8/6.4	Top-down, MALDI TOF-TOF-MS	Brain	Mice	Female	C57BL/6	3	(Fazeli et al., 2010)
P05787	Krt8	Down	Structural	Cytokeratin-8	81	15	No information	53/5.4	7/5.1	Top-down, MALDI TOF-TOF-MS	Brain	Mice	Female	C57BL/6	3	(Fazeli et al., 2010)
Q8BGB7	Enoph1	Down	Metabolic	Enolase-phosphatase 1	78	29	No information	25/4.8	33/4.9	Top-down, MALDI TOF-TOF-MS	Brain	Mice	Female	C57BL/6	3	(Fazeli et al., 2010)
G3UX44	H2-Ke6	Down	Metabolic	Estradiol 17 beta-dehydrogenase 8	234	34	No information	25/10.2	33/6.6	Top-down, MALDI TOF-TOF-MS	Brain	Mice	Female	C57BL/6	3	(Fazeli et al., 2010)
Q61553	Fscn1	Up	Structural	Fascin homolog 1, actin-bundling protein	107	21	No information	52/6.6	56/6.8	Top-down, MALDI TOF-TOF-MS	Brain	Mice	Female	C57BL/6	3	(Fazeli et al., 2010)
O09172	Gclm	Down	Metabolic	Glutamate-cysteine ligase	160	20	No information	31/5.2	31/5.7	Top-down, MALDI TOF-TOF-MS	Brain	Mice	Female	C57BL/6	3	(Fazeli et al., 2010)
Q80Y14	Glrx5	Down	Homeostasis	Glutaredoxin 5	113	21	No information	16/6.1	7/5.1	Top-down, MALDI TOF-TOF-MS	Brain	Mice	Female	C57BL/6	3	(Fazeli et al., 2010)
Q3THK7	Gmps	Up	Metabolic	Guanine monophosphate synthetase	113	14	No information	54/6.7	81/7.1	Top-down, MALDI TOF-TOF-MS	Brain	Mice	Female	C57BL/6	3	(Fazeli et al., 2010)
P18872	Gnao1	Down	Metabolic	Guanine monophosphate synthetase	98	13	No information	52/6.5	41/5.4	Top-down, MALDI TOF-TOF-MS	Brain	Mice	Female	C57BL/6	3	(Fazeli et al., 2010)
Q61646	Hp	Up	Blood related	Haptoglobin	206	19	No information	39/6.1	41/5.0	Top-down, MALDI TOF-TOF-MS	Brain	Mice	Female	C57BL/6	3	(Fazeli et al., 2010)
Q9D6R2	Idh3a	Up	Metabolic	Isocitrate dehydrogenase	93	27	No information	43/5.5	43/6.1	Top-down, MALDI TOF-TOF-MS	Brain	Mice	Female	C57BL/6	3	(Fazeli et al., 2010)
Q61792	Lasp1	Down	Signaling	LIM and SH3 protein 1	223	44	No information	30/6.6	37/7	Top-down, MALDI TOF-TOF-MS	Brain	Mice	Female	C57BL/6	3	(Fazeli et al., 2010)
P51667	Mrlc2	Down	Structural	Myosin regulatory light chain	115	34	No information	17/4.1	20/4.8	Top-down, MALDI TOF-TOF-MS	Brain	Mice	Female	C57BL/6	3	(Fazeli et al., 2010)
Q8K3J1	Ndufs8	Down	Metabolic	NADH dehydrogenase (ubiquinone) Fe-S protein8		33	No information	27/5.5	24/5.9	Top-down, MALDI TOF-TOF-MS	Brain	Mice	Female	C57BL/6	3	(Fazeli et al., 2010)
P60761	Nrgn	Down	Signaling	Neurogranin	236	19	No information	8/9.4	9/6.00	Top-down, MALDI TOF-TOF-MS	Brain	Mice	Female	C57BL/6	3	(Fazeli et al., 2010)
Q61937	Npm1	Up	Immune response	Nucleophosmin 1	148	35	No information	28/4.4	38/4.9	Top-down, MALDI TOF-TOF-MS	Brain	Mice	Female	C57BL/6	3	(Fazeli et al., 2010)
P70296	Pebp1	Down	Protease inhibitor	Phosphatidylethanolamine binding protein 1	103	25	No information	21/4.9	23/5.5	Top-down, MALDI TOF-TOF-MS	Brain	Mice	Female	C57BL/6	3	(Fazeli et al., 2010)
P63087	Ppp1cc	Up	Metabolic	Protein phosphatase 1, catalytic subunit, g1	103	11	No information	38/6.1	38/6.6	Top-down, MALDI TOF-TOF-MS	Brain	Mice	Female	C57BL/6	3	(Fazeli et al., 2010)
Q84WM7	Ppme1	Up	Metabolic	Protein phosphatase methylesterase-1	149	16	No information	43/5.5	43/6.1	Top-down, MALDI TOF-TOF-MS	Brain	Mice	Female	C57BL/6	3	(Fazeli et al., 2010)
Q9R1T4	2006-09-01	Down	Structural	Septin-6	256	28	No information	50/6	59/6.8	Top-down, MALDI TOF-TOF-MS	Brain	Mice	Female	C57BL/6	3	(Fazeli et al., 2010)
Q9WTX5	SKP1	Down	Transcription	Similar to OCP2 isoform 5	94	20	No information	15/4.3	21/4.4	Top-down, MALDI TOF-TOF-MS	Brain	Mice	Female	C57BL/6	3	(Fazeli et al., 2010)
P54227	Stmn1	Down	Structural	Stathmin 1	86	15	No information	45/9.6	18/5.7	Top-down, MALDI TOF-TOF-MS	Brain	Mice	Female	C57BL/6	3	(Fazeli et al., 2010)
P60879	Snap25	Down	Neurotransmission	Synaptosomal-associated protein 25	164	53	No information	24/4.5	29/4.6	Top-down, MALDI TOF-TOF-MS	Brain	Mice	Female	C57BL/6	3	(Fazeli et al., 2010)
O55042	Snca	Up	Neurotransmission	Synuclein, alpha	324	35	No information	12/9.9	14/4.6	Top-down, MALDI TOF-TOF-MS	Brain	Mice	Female	C57BL/6	3	(Fazeli et al., 2010)
Q8CCT4	Tceal5	Up	Transcription	Transcription elongation factor A (SII)-like 5	106	36	No information	22/5.6	32/5.9	Top-down, MALDI TOF-TOF-MS	Brain	Mice	Female	C57BL/6	3	(Fazeli et al., 2010)
P61087	Ube2k	Down	Molecular chaperon	Ubiquitin-conjugating enzyme E2-25K isoform 2	138	23	No information	17.5/4.7	27/5.5	Top-down, MALDI TOF-TOF-MS	Brain	Mice	Female	C57BL/6	3	(Fazeli et al., 2010)
P62761	Vsnl1	Down	Signaling	Visinin-like protein 1	112	34	No information	22/4.9	19/5.1	Top-down, MALDI TOF-TOF-MS	Brain	Mice	Female	C57BL/6	3	(Fazeli et al., 2010)
Q9DAK9	Phpt1	Down	Metabolic	14 kDa phosphohistidine phosphatase	196	28	No information	14/5.3	16/5.4	Top-down, MALDI TOF/TOF	Spinal cord	Mice	Female	C57BL/6	9	(Fazeli et al., 2013)
P62259	Ywhae	Down	Myelin component	14-3-3 protein epsilon	399	20	No information	29/4.6	32/4.1	Top-down, MALDI TOF/TOF	Spinal cord	Mice	Female	C57BL/6	9	(Fazeli et al., 2013)
P68510	Ywhah	Down	Myelin component	14-3-3 protein eta	117	28	No information	28/4.6	31/4.8	Top-down, MALDI TOF/TOF	Spinal cord	Mice	Female	C57BL/6	9	(Fazeli et al., 2013)
P48036	Anxa5	Up	Immune response	Annexin A5	276	18	No information	35/4.8	36/5.00	Top-down, MALDI TOF/TOF	Spinal cord	Mice	Female	C57BL/6	9	(Fazeli et al., 2013)
P08226	ApoE	Up	Metabolic	Apolipoprotein E precursor	351	18	No information	35/5.6	36/5.8	Top-down, MALDI TOF/TOF	Spinal cord	Mice	Female	C57BL/6	9	(Fazeli et al., 2013)
Q8VD62	Bles03	Up	Immune response	Basophilic leukemia-expressed protein Bles03	74	29	No information	32/5.7	39/6.1	Top-down, MALDI TOF/TOF	Spinal cord	Mice	Female	C57BL/6	9	(Fazeli et al., 2013)
Q08331	Calb2	Down	Structural	Calbindin 2	341	61	No information	31/4.8	31/4.9	Top-down, MALDI TOF/TOF	Spinal cord	Mice	Female	C57BL/6	9	(Fazeli et al., 2013)
Q63810	Ppp3r1	Down	Immune response	Calcineurin B, type I	349	78	No information	18/4.6	17/4.6	Top-down, MALDI TOF/TOF	Spinal cord	Mice	Female	C57BL/6	9	(Fazeli et al., 2013)
P14211	Calr	Down	Molecular chaperon	Calreticulin	76	2	No information	48/4.3	51/4.5	Top-down, MALDI TOF/TOF	Spinal cord	Mice	Female	C57BL/6	9	(Fazeli et al., 2013)
P00920	Car2	Up	Metabolic	Carbonic anhydrase 2	107	5	No information	29/6.5	31/6.9	Top-down, MALDI TOF/TOF	Spinal cord	Mice	Female	C57BL/6	9	(Fazeli et al., 2013)
Q9QYB1	Clic4	Down	Structural	Chloride intracellular channel 4	99	32	No information	29/5.3	31/5.7	Top-down, MALDI TOF/TOF	Spinal cord	Mice	Female	C57BL/6	9	(Fazeli et al., 2013)
Q6IRU5	Cltb	Down	Structural	Clathrin, light chain (Lcb)	183	31	No information	25/4.4	33/4.5	Top-down, MALDI TOF/TOF	Spinal cord	Mice	Female	C57BL/6	9	(Fazeli et al., 2013)
O88544	Cops4	Up	Signaling	COP9 signalosome subunit 4	70	31	No information	47/5.5	42/5.8	Top-down, MALDI TOF/TOF	Spinal cord	Mice	Female	C57BL/6	9	(Fazeli et al., 2013)
Q04447	Ckb	Up	Metabolic	Creatine kinase	627	54	No information	43/5.3	43/5.8	Top-down, MALDI TOF/TOF	Spinal cord	Mice	Female	C57BL/6	9	(Fazeli et al., 2013)
P56395	Cyb5a	Down	Metabolic	Cytochrome b5 type A	149	51	No information	16/6.00	19/4.9	Top-down, MALDI TOF/TOF	Spinal cord	Mice	Female	C57BL/6	9	(Fazeli et al., 2013)
Q9LW15	Cox5b	Down	Metabolic	Cytochrome c oxidase, subunit Vb	86	35	No information	9/9.2	15/6.4	Top-down, MALDI TOF/TOF	Spinal cord	Mice	Female	C57BL/6	9	(Fazeli et al., 2013)
Q96C19	Efhd2	Down	Binding	EF-hand domain-containing protein D2	314	17	No information	26/5.00	36/5.1	Top-down, MALDI TOF/TOF	Spinal cord	Mice	Female	C57BL/6	9	(Fazeli et al., 2013)
Q05816	Fabp5	Down	Tranportation	Fatty acid-binding protein	74	17	No information	15/6.1	15/6.4	Top-down, MALDI TOF/TOF	Spinal cord	Mice	Female	C57BL/6	9	(Fazeli et al., 2013)
P09528	Fth1	Down	Metabolic	Ferritin heavy chain 1	292	61	No information	21/5.5	25/4.9	Top-down, MALDI TOF/TOF	Spinal cord	Mice	Female	C57BL/6	9	(Fazeli et al., 2013)
Q8VCM7	Fgg	Down	Blood related	Fibrinogen gamma chain	202	35	No information	50/5.5	51/5.8	Top-down, MALDI TOF/TOF	Spinal cord	Mice	Female	C57BL/6	9	(Fazeli et al., 2013)
P03995	Gfap	Up	Immune response	Glial fibrillary acidic protein	596	63	No information	48/5	52/5.7	Top-down, MALDI TOF/TOF	Spinal cord	Mice	Female	C57BL/6	9	(Fazeli et al., 2013)
Q64521	Gpd2	Up	Metabolic	Glycerol phosphate dehydrogenase 2	241	29	No information	83/6	79/6.3	Top-down, MALDI TOF/TOF	Spinal cord	Mice	Female	C57BL/6	9	(Fazeli et al., 2013)
Q9CPV4	Glod4	Down	Metabolic	Glyoxalase domain containing 4	191	46	No information	34/5.1	33/5.3	Top-down, MALDI TOF/TOF	Spinal cord	Mice	Female	C57BL/6	9	(Fazeli et al., 2013)
P14602	Hspb1	Up	Molecular chaperon	Heat shock protein 1	341	38	No information	23/6.1	30/6.4	Top-down, MALDI TOF/TOF	Spinal cord	Mice	Female	C57BL/6	9	(Fazeli et al., 2013)
P14602	Hspb1	Down	Molecular chaperon	Heat shock protein beta-1	486	34	No information	22/6.4	29/6.00	Top-down, MALDI TOF/TOF	Spinal cord	Mice	Female	C57BL/6	9	(Fazeli et al., 2013)
Q91X72	Hpx	up	Blood related	Hemopexin	182	8	No information	52/7.9	80/6.4	Top-down, MALDI TOF/TOF	Spinal cord	Mice	Female	C57BL/6	9	(Fazeli et al., 2013)
Q9D6R2	Idh3a	Down	Metabolic	Isocitrate dehydrogenase 3 (NAD+) alpha	92	16	No information	39/5.8	40/5.3	Top-down, MALDI TOF/TOF	Spinal cord	Mice	Female	C57BL/6	9	(Fazeli et al., 2013)
Q9QYG0	Ndrg2	up	Signaling	Isoform 2 of Protein NDRG2	170	10	No information	39/5.4	43/4.6	Top-down, MALDI TOF/TOF	Spinal cord	Mice	Female	C57BL/6	9	(Fazeli et al., 2013)
P52480	Pkm2	Down	Metabolic	Isoform M2 of Pyruvate kinase isozymes M1/M2	70	2	No information	58/7.2	69/6.7	Top-down, MALDI TOF/TOF	Spinal cord	Mice	Female	C57BL/6	9	(Fazeli et al., 2013)
P14152	Mdh1	Up	Metabolic	Malate dehydrogenase 1	100	15	No information	37/6.6	37/6.7	Top-down, MALDI TOF/TOF	Spinal cord	Mice	Female	C57BL/6	9	(Fazeli et al., 2013)
P32848	Pvalb	Down	Blood related	Parvalbumin alpha	175	32	No information	12/4.6	15/5.00	Top-down, MALDI TOF/TOF	Spinal cord	Mice	Female	C57BL/6	9	(Fazeli et al., 2013)
O08709	Prdx6	Up	Metabolic	Peroxiredoxin 6	518	79	No information	25/6.00	29/6.2	Top-down, MALDI TOF/TOF	Spinal cord	Mice	Female	C57BL/6	9	(Fazeli et al., 2013)
Q62048	Pea15a	Up	Signaling	Phosphoprotein enriched in astrocytes 15A	176	50	No information	15/4.8	16/4.7	Top-down, MALDI TOF/TOF	Spinal cord	Mice	Female	C57BL/6	9	(Fazeli et al., 2013)
Q62048	Pea15a	Down	Signaling	Phosphoprotein enriched in astrocytes 15A	156	36	No information	15/4.8	16/4.8	Top-down, MALDI TOF/TOF	Spinal cord	Mice	Female	C57BL/6	9	(Fazeli et al., 2013)
Q8C0D0	Trub1	Down	Metabolic	Probable tRNA pseudouridine synthase 1	68	30	No information	28/9.7	38/4.6	Top-down, MALDI TOF/TOF	Spinal cord	Mice	Female	C57BL/6	9	(Fazeli et al., 2013)
Q9JJV2	Pfn2	Down	Structural	Profilin 2	156	39	No information	12/4.7	15/6.4	Top-down, MALDI TOF/TOF	Spinal cord	Mice	Female	C57BL/6	9	(Fazeli et al., 2013)
P97371	Psme1	Up	Protease	Proteasome activator complex subunit 1	190	13	No information	28/5.7	32/6.1	Top-down, MALDI TOF/TOF	Spinal cord	Mice	Female	C57BL/6	9	(Fazeli et al., 2013)
Q60829	Ppp1r1b	Down	Metabolic	Protein phosphatase 1 regulatory subunit 1B	285	31	No information	21/4.6	34/4.8	Top-down, MALDI TOF/TOF	Spinal cord	Mice	Female	C57BL/6	9	(Fazeli et al., 2013)
Q61599	Arhgdib	Up	Metabolic	Rho, GDP dissociation inhibitor (GDI) beta	147	14	No information	22/4.9	29/5.0	Top-down, MALDI TOF/TOF	Spinal cord	Mice	Female	C57BL/6	9	(Fazeli et al., 2013)
Q64105	Spr	Up	Metabolic	Sepiapterin reductase	118	45	No information	28/5.9	22/5.9	Top-down, MALDI TOF/TOF	Spinal cord	Mice	Female	C57BL/6	9	(Fazeli et al., 2013)
Q9Z2Q6	2005-09-01	Up	Structural	Septin 5	126	10	No information	41/6.1	42/5.6	Top-down, MALDI TOF/TOF	Spinal cord	Mice	Female	C57BL/6	9	(Fazeli et al., 2013)
Q8CHH9	2008-09-01	Up	Structural	Septin 8	332	18	No information	56/5.7	66/6.4	Top-down, MALDI TOF/TOF	Spinal cord	Mice	Female	C57BL/6	9	(Fazeli et al., 2013)
Q8BG73	Sh3bgrl2	Down	Signaling	SH3 domain binding glutamic acid-rich protein like 2	176	53	No information	12/5.3	13/5.9	Top-down, MALDI TOF/TOF	Spinal cord	Mice	Female	C57BL/6	9	(Fazeli et al., 2013)
Q9Z2I9	Sucla2	Down	Metabolic	Succinyl-CoA ligase	514	12	No information	50/6.5	49/5.8	Top-down, MALDI TOF/TOF	Spinal cord	Mice	Female	C57BL/6	9	(Fazeli et al., 2013)
P60879	Snap25	down	Neurotransmission	Synaptosomal-associated protein 25	693	61	No information	24/4.5	29/4.6	Top-down, MALDI TOF/TOF	Spinal cord	Mice	Female	C57BL/6	9	(Fazeli et al., 2013)
P80316	Cct5	Up	Immune response	T-complex protein 1 subunit epsilon	184	4	No information	60/5.7	75/6.2	Top-down, MALDI TOF/TOF	Spinal cord	Mice	Female	C57BL/6	9	(Fazeli et al., 2013)
P58771	Tpm1	Down	Structural	Tropomyosin alpha-1 chain isoform 10	139	11	No information	28/4.7	33/4.8	Top-down, MALDI TOF/TOF	Spinal cord	Mice	Female	C57BL/6	9	(Fazeli et al., 2013)
Q9R0P9	Uchl1	Down	Molecular chaperon	Ubiquitin carboxyl-terminal hydrolase isozyme L1	172	17	No information	25/5.1	29/5.6	Top-down, MALDI TOF/TOF	Spinal cord	Mice	Female	C57BL/6	9	(Fazeli et al., 2013)
P61087	Ube2k	Down	Molecular chaperon	Ubiquitin-conjugating enzyme E2K	160	36	No information	23/5.2	28/5.4	Top-down, MALDI TOF/TOF	Spinal cord	Mice	Female	C57BL/6	9	(Fazeli et al., 2013)
P20152	Vim	up	Immune response	Vimentin	485	71	No information	54/4.9	64/5.3	Top-down, MALDI TOF/TOF	Spinal cord	Mice	Female	C57BL/6	9	(Fazeli et al., 2013)
Q91WG0	Ces2c	Down	Metabolic	Acylcarnitine hydrolase	No information	No information	No information	No information	No information	Top-down,1D-SDS-PAGE, Dionex Ultimate 3000 HPLC	Stool	Mice	Female	C57BL/6	8	(Gonzalez et al., 2019)
P07758	Serpina1a	Up	Protease inhibitor	Alpha-1-antitrypsin 1-1	No information	No information	No information	No information	No information	Top-down,1D-SDS-PAGE, Dionex Ultimate 3000 HPLC	Stool	Mice	Female	C57BL/6	8	(Gonzalez et al., 2019)
P22599	Serpina1b	Up	Protease inhibitor	Alpha-1-antitrypsin 1-2	No information	No information	No information	No information	No information	Top-down,1D-SDS-PAGE, Dionex Ultimate 3000 HPLC	Stool	Mice	Female	C57BL/6	8	(Gonzalez et al., 2019)
Q00897	Serpina1d	Up	Protease inhibitor	Alpha-1-antitrypsin 1–4	No information	No information	No information	No information	No information	Top-down,1D-SDS-PAGE, Dionex Ultimate 3000 HPLC	Stool	Mice	Female	C57BL/6	8	(Gonzalez et al., 2019)
P12246	Apcs	Up	Myelin component	Amyloid	No information	No information	No information	No information	No information	Top-down,1D-SDS-PAGE, Dionex Ultimate 3000 HPLC	Stool	Mice	Female	C57BL/6	8	(Gonzalez et al., 2019)
P32261	Serpinc1	Up	Blood related	Antithrombin-III	No information	No information	No information	No information	No information	Top-down,1D-SDS-PAGE, Dionex Ultimate 3000 HPLC	Stool	Mice	Female	C57BL/6	8	(Gonzalez et al., 2019)
Q7TPZ8	Cpa1	Down	Metabolic	carboxypeptidase A1	No information	No information	No information	No information	No information	Top-down,1D-SDS-PAGE, Dionex Ultimate 3000 HPLC	Stool	Mice	Female	C57BL/6	8	(Gonzalez et al., 2019)
Q91X79	Cela1	Down	Protease	Chymotrypsin-like elastase family member 1	No information	No information	No information	No information	No information	Top-down,1D-SDS-PAGE, Dionex Ultimate 3000 HPLC	Stool	Mice	Female	C57BL/6	8	(Gonzalez et al., 2019)
P05208	Cela2a	Down	Protease	Chymotrypsin-like elastase family member 2 A	No information	No information	No information	No information	No information	Top-down,1D-SDS-PAGE, Dionex Ultimate 3000 HPLC	Stool	Mice	Female	C57BL/6	8	(Gonzalez et al., 2019)
Q9CQ52	Cela3b	Down	Protease	Chymotrypsin-like elastase family member 3B	No information	No information	No information	No information	No information	Top-down,1D-SDS-PAGE, Dionex Ultimate 3000 HPLC	Stool	Mice	Female	C57BL/6	8	(Gonzalez et al., 2019)
Q9CR35	Ctrb1	Down	Protease	Chymotrypsinogen B	No information	No information	No information	No information	No information	Top-down,1D-SDS-PAGE, Dionex Ultimate 3000 HPLC	Stool	Mice	Female	C57BL/6	8	(Gonzalez et al., 2019)
P09528	Fth1	Down	Metabolic	Ferritin heavy chain	No information	No information	No information	No information	No information	Top-down,1D-SDS-PAGE, Dionex Ultimate 3000 HPLC	Stool	Mice	Female	C57BL/6	8	(Gonzalez et al., 2019)
P52787	Cblif	Down	Cellular interaction	Gastric intrinsic factor	No information	No information	No information	No information	No information	Top-down,1D-SDS-PAGE, Dionex Ultimate 3000 HPLC	Stool	Mice	Female	C57BL/6	8	(Gonzalez et al., 2019)
Q9D7S0	Lypd8	Up	Immune response	Ly6/PLAUR domain-containing protein 8	No information	No information	No information	No information	No information	Top-down,1D-SDS-PAGE, Dionex Ultimate 3000 HPLC	Stool	Mice	Female	C57BL/6	8	(Gonzalez et al., 2019)
P11438	Lamp1	Down	Structural	Lysosome-associated membrane glycoprotein 1	No information	No information	No information	No information	No information	Top-down,1D-SDS-PAGE, Dionex Ultimate 3000 HPLC	Stool	Mice	Female	C57BL/6	8	(Gonzalez et al., 2019)
A2BIM8	Mup18	Down	Transportation	Major urinary protein 18	No information	No information	No information	No information	No information	Top-down,1D-SDS-PAGE, Dionex Ultimate 3000 HPLC	Stool	Mice	Female	C57BL/6	8	(Gonzalez et al., 2019)
P11589	Mup2	Down	Transportation	Major urinary protein 2	No information	No information	No information	No information	No information	Top-down,1D-SDS-PAGE, Dionex Ultimate 3000 HPLC	Stool	Mice	Female	C57BL/6	8	(Gonzalez et al., 2019)
A2AEP0	Obp1b	Down	Binding	Odorant-binding protein 1b	No information	No information	No information	No information	No information	Top-down,1D-SDS-PAGE, Dionex Ultimate 3000 HPLC	Stool	Mice	Female	C57BL/6	8	(Gonzalez et al., 2019)
Q9Z0Y2	Pla2g1b	Down	Metabolic	Phospholipase A2	No information	No information	No information	No information	No information	Top-down,1D-SDS-PAGE, Dionex Ultimate 3000 HPLC	Stool	Mice	Female	C57BL/6	8	(Gonzalez et al., 2019)
Q61838	Pzp	Up	Blood related	Pregnancy zone protein	No information	No information	No information	No information	No information	Top-down,1D-SDS-PAGE, Dionex Ultimate 3000 HPLC	Stool	Mice	Female	C57BL/6	8	(Gonzalez et al., 2019)
O09037	Reg3a	Up	Immune response	Regenerating islet-derived protein 3-alpha	No information	No information	No information	No information	No information	Top-down,1D-SDS-PAGE, Dionex Ultimate 3000 HPLC	Stool	Mice	Female	C57BL/6	8	(Gonzalez et al., 2019)
P35230	Reg3b	Up	Immune response	Regenerating islet-derived protein 3-beta	No information	No information	No information	No information	No information	Top-down,1D-SDS-PAGE, Dionex Ultimate 3000 HPLC	Stool	Mice	Female	C57BL/6	8	(Gonzalez et al., 2019)
O09049	Reg3g	Up	Immune response	Regenerating islet-derived protein 3-gamma	No information	No information	No information	No information	No information	Top-down,1D-SDS-PAGE, Dionex Ultimate 3000 HPLC	Stool	Mice	Female	C57BL/6	8	(Gonzalez et al., 2019)
Q91WP6	Serpina3n	Up	Protease inhibitor	Serine protease inhibitor A3N	No information	No information	No information	No information	No information	Top-down,1D-SDS-PAGE, Dionex Ultimate 3000 HPLC	Stool	Mice	Female	C57BL/6	8	(Gonzalez et al., 2019)
Q8BGS1-3	Epb41l5	Up	Structural	Band 4.1-like protein 5	No information	No information	No information	No information	No information	Bottom-up-Q Exactive Plus MS+ Ultimate 3000 RSLC, TMT Labeling	Spinal cord	Mice	Male	C57BL/6	3	(Hasan et al., 2019)
Q64433	Hspe1	Down	Molecular chaperon	10 kDa heat shock protein	No information	No information	No information	No information	No information	Bottom-up-Q Exactive Plus MS+ Ultimate 3000 RSLC, TMT Labeling	Spinal cord	Mice	Male	C57BL/6	3	(Hasan et al., 2019)
Q4KWH5	Plch1	Up	Metabolic	1-phosphatidylinositol 4,5-bisphosphate phosphodiesterase eta-1	No information	No information	No information	No information	No information	Bottom-up-Q Exactive Plus MS+ Ultimate 3000 RSLC, TMT Labeling	Spinal cord	Mice	Male	C57BL/6	3	(Hasan et al., 2019)
Q8CIH5	Plcg2	Up	Metabolic	1-phosphatidylinositol 4,5-bisphosphate phosphodiesterase gamma-2	No information	No information	No information	No information	No information	Bottom-up-Q Exactive Plus MS+ Ultimate 3000 RSLC, TMT Labeling	Brain	Mice	Male	C57BL/6	3	(Hasan et al., 2019)
Q8CIH5	Plcg2	Up	Metabolic	1-phosphatidylinositol 4,5-bisphosphate phosphodiesterase gamma-2	No information	No information	No information	No information	No information	Bottom-up-Q Exactive Plus MS+ Ultimate 3000 RSLC, TMT Labeling	Spinal cord	Mice	Male	C57BL/6	3	(Hasan et al., 2019)
P11928	Oas1a	Up	Metabolic	2'-5'-oligoadenylate synthase 1A	No information	No information	No information	No information	No information	Bottom-up-Q Exactive Plus MS+ Ultimate 3000 RSLC, TMT Labeling	Spinal cord	Mice	Male	C57BL/6	3	(Hasan et al., 2019)
B7ZNJ7	Tdrp	Down	Spermatogenesis	2610019F03Rik protein	No information	No information	No information	No information	No information	Bottom-up-Q Exactive Plus MS+ Ultimate 3000 RSLC, TMT Labeling	Spinal cord	Mice	Male	C57BL/6	3	(Hasan et al., 2019)
G5E8U5	Mrps10	Down	Signaling	28S ribosomal protein S10	No information	No information	No information	No information	No information	Bottom-up-Q Exactive Plus MS+ Ultimate 3000 RSLC, TMT Labeling	Spinal cord	Mice	Male	C57BL/6	3	(Hasan et al., 2019)
Q9CY16	Mrps28	Down	Signaling	28S ribosomal protein S28	No information	No information	No information	No information	No information	Bottom-up-Q Exactive Plus MS+ Ultimate 3000 RSLC, TMT Labeling	Brain	Mice	Male	C57BL/6	3	(Hasan et al., 2019)
Q9D6T9	Mrps36	Down	Signaling	28S ribosomal protein S36	No information	No information	No information	No information	No information	Bottom-up-Q Exactive Plus MS+ Ultimate 3000 RSLC, TMT Labeling	Spinal cord	Mice	Male	C57BL/6	3	(Hasan et al., 2019)
Q9D136	Ogfod3	Up	Signaling	2-oxoglutarate and iron-dependent oxygenase domain-containing protein 3	No information	No information	No information	No information	No information	Bottom-up-Q Exactive Plus MS+ Ultimate 3000 RSLC, TMT Labeling	Spinal cord	Mice	Male	C57BL/6	3	(Hasan et al., 2019)
P62855	Rps26	Up	Signaling	40S ribosomal protein S26	No information	No information	No information	No information	No information	Bottom-up-Q Exactive Plus MS+ Ultimate 3000 RSLC, TMT Labeling	Spinal cord	Mice	Male	C57BL/6	3	(Hasan et al., 2019)
Q8VCE6	Nt5m	Down	Metabolic	5'(3')-deoxyribonucleotidase	No information	No information	No information	No information	No information	Bottom-up-Q Exactive Plus MS+ Ultimate 3000 RSLC, TMT Labeling	Spinal cord	Mice	Male	C57BL/6	3	(Hasan et al., 2019)
Q8BRK8	Prkaa2	Down	Metabolic	5'-AMP-activated protein kinase catalytic subunit alpha-2	No information	No information	No information	No information	No information	Bottom-up-Q Exactive Plus MS+ Ultimate 3000 RSLC, TMT Labeling	Spinal cord	Mice	Male	C57BL/6	3	(Hasan et al., 2019)
Q6PAM0	Prkab2	Down	Metabolic	5'-AMP-activated protein kinase subunit beta-2	No information	No information	No information	No information	No information	Bottom-up-Q Exactive Plus MS+ Ultimate 3000 RSLC, TMT Labeling	Spinal cord	Mice	Male	C57BL/6	3	(Hasan et al., 2019)
Q9QYP6	Azi2	Down	Immune response	5-azacytidine-induced protein 2	No information	No information	No information	No information	No information	Bottom-up-Q Exactive Plus MS+ Ultimate 3000 RSLC, TMT Labeling	Spinal cord	Mice	Male	C57BL/6	3	(Hasan et al., 2019)
P35363	Htr2a	Up	Neurotransmission	5-hydroxytryptamine receptor 2A	No information	No information	No information	No information	No information	Bottom-up-Q Exactive Plus MS+ Ultimate 3000 RSLC, TMT Labeling	Brain	Mice	Male	C57BL/6	3	(Hasan et al., 2019)
V6BQR3	Epb41l3	Down	Structural	60kDa 4.1B MEF cell isoform	No information	No information	No information	No information	No information	Bottom-up-Q Exactive Plus MS+ Ultimate 3000 RSLC, TMT Labeling	Spinal cord	Mice	Male	C57BL/6	3	(Hasan et al., 2019)
Q9D7S7	Itgb2	Up	Signaling	60S ribosomal protein L22-like 1	No information	No information	No information	No information	No information	Bottom-up-Q Exactive Plus MS+ Ultimate 3000 RSLC, TMT Labeling	Brain	Mice	Male	C57BL/6	3	(Hasan et al., 2019)
P61255	Rpl26	Up	Signaling	60S ribosomal protein L26	No information	No information	No information	No information	No information	Bottom-up-Q Exactive Plus MS+ Ultimate 3000 RSLC, TMT Labeling	Spinal cord	Mice	Male	C57BL/6	3	(Hasan et al., 2019)
Q91V28	Pgd	Up	Metabolic	6-phosphogluconate dehydrogenase	No information	No information	No information	No information	No information	Bottom-up-Q Exactive Plus MS+ Ultimate 3000 RSLC, TMT Labeling	Spinal cord	Mice	Male	C57BL/6	3	(Hasan et al., 2019)
Q9R1Z7	Pts	Down	Metabolic	6-pyruvoyl tetrahydrobiopterin synthase	No information	No information	No information	No information	No information	Bottom-up-Q Exactive Plus MS+ Ultimate 3000 RSLC, TMT Labeling	Spinal cord	Mice	Male	C57BL/6	3	(Hasan et al., 2019)
Q3UFY7	Nt5c3b	Down	Metabolic	7-methylguanosine phosphate-specific 5'-nucleotidase	No information	No information	No information	No information	No information	Bottom-up-Q Exactive Plus MS+ Ultimate 3000 RSLC, TMT Labeling	Spinal cord	Mice	Male	C57BL/6	3	(Hasan et al., 2019)
B2RWB7	Tigar	Down	Metabolic	9630033F20Rik protein	No information	No information	No information	No information	No information	Bottom-up-Q Exactive Plus MS+ Ultimate 3000 RSLC, TMT Labeling	Spinal cord	Mice	Male	C57BL/6	3	(Hasan et al., 2019)
Q7TQG7	Adam11	Down	Metabolic	A disintegrin and metallopeptidase domain 11, isoform CRA_a	No information	No information	No information	No information	No information	Bottom-up-Q Exactive Plus MS+ Ultimate 3000 RSLC, TMT Labeling	Spinal cord	Mice	Male	C57BL/6	3	(Hasan et al., 2019)
Q8BYZ1	Abi3	Up	Binding	ABI gene family member 3	No information	No information	No information	No information	No information	Bottom-up-Q Exactive Plus MS+ Ultimate 3000 RSLC, TMT Labeling	Spinal cord	Mice	Male	C57BL/6	3	(Hasan et al., 2019)
Q9DAZ9	Zfyve19	Down	Cytokinesis	Abscission/NoCut checkpoint regulator	No information	No information	No information	No information	No information	Bottom-up-Q Exactive Plus MS+ Ultimate 3000 RSLC, TMT Labeling	Spinal cord	Mice	Male	C57BL/6	3	(Hasan et al., 2019)
Q8QZT1	Acat1	Down	Metabolic	Acetyl-CoA acetyltransferase	No information	No information	No information	No information	No information	Bottom-up-Q Exactive Plus MS+ Ultimate 3000 RSLC, TMT Labeling	Spinal cord	Mice	Male	C57BL/6	3	(Hasan et al., 2019)
Q8CAY6	Acat2	Down	Metabolic	Acetyl-CoA acetyltransferase, cytosolic	No information	No information	No information	No information	No information	Bottom-up-Q Exactive Plus MS+ Ultimate 3000 RSLC, TMT Labeling	Spinal cord	Mice	Male	C57BL/6	3	(Hasan et al., 2019)
A2AQN4	Acss2	Down	Metabolic	Acetyl-coenzyme A synthetase	No information	No information	No information	No information	No information	Bottom-up-Q Exactive Plus MS+ Ultimate 3000 RSLC, TMT Labeling	Spinal cord	Mice	Male	C57BL/6	3	(Hasan et al., 2019)
Q99J27	Slc33a1	Up	Metabolic	Acetyl-coenzyme A transporter 1	No information	No information	No information	No information	No information	Bottom-up-Q Exactive Plus MS+ Ultimate 3000 RSLC, TMT Labeling	Brain	Mice	Male	C57BL/6	3	(Hasan et al., 2019)
O35381	Anp32a	Up	Signaling	Acidic leucine-rich nuclear phosphoprotein 32 family member A	No information	No information	No information	No information	No information	Bottom-up-Q Exactive Plus MS+ Ultimate 3000 RSLC, TMT Labeling	Spinal cord	Mice	Male	C57BL/6	3	(Hasan et al., 2019)
Q9EST5-2	Anp32b	Up	Signaling	Acidic leucine-rich nuclear phosphoprotein 32 family member B	No information	No information	No information	No information	No information	Bottom-up-Q Exactive Plus MS+ Ultimate 3000 RSLC, TMT Labeling	Spinal cord	Mice	Male	C57BL/6	3	(Hasan et al., 2019)
Q561M1	Acp1	Down	Metabolic	Acp1 protein	No information	No information	No information	No information	No information	Bottom-up-Q Exactive Plus MS+ Ultimate 3000 RSLC, TMT Labeling	Spinal cord	Mice	Male	C57BL/6	3	(Hasan et al., 2019)
E9Q4K0	Ablim2	Down	Structural	Actin-binding LIM protein 2	No information	No information	No information	No information	No information	Bottom-up-Q Exactive Plus MS+ Ultimate 3000 RSLC, TMT Labeling	Spinal cord	Mice	Male	C57BL/6	3	(Hasan et al., 2019)
Q8K298	Anln	Down	Structural	Actin-binding protein anillin	No information	No information	No information	No information	No information	Bottom-up-Q Exactive Plus MS+ Ultimate 3000 RSLC, TMT Labeling	Spinal cord	Mice	Male	C57BL/6	3	(Hasan et al., 2019)
Q99MR0	Actl6b	Down	Structural	Actin-like protein	No information	No information	No information	No information	No information	Bottom-up-Q Exactive Plus MS+ Ultimate 3000 RSLC, TMT Labeling	Spinal cord	Mice	Male	C57BL/6	3	(Hasan et al., 2019)
Q9CPW4	Arpc5	Up	Structural	Actin-related protein 2/3 complex subunit 5	No information	No information	No information	No information	No information	Bottom-up-Q Exactive Plus MS+ Ultimate 3000 RSLC, TMT Labeling	Spinal cord	Mice	Male	C57BL/6	3	(Hasan et al., 2019)
Q3UC32	Arpc5	Up	Structural	Actin-related protein 2/3 complex subunit 5	No information	No information	No information	No information	No information	Bottom-up-Q Exactive Plus MS+ Ultimate 3000 RSLC, TMT Labeling	Spinal cord	Mice	Male	C57BL/6	3	(Hasan et al., 2019)
Q9M117	ARPC5A	Down	Structural	Actin-related protein 2/3 complex subunit 5	No information	No information	No information	No information	No information	Bottom-up-Q Exactive Plus MS+ Ultimate 3000 RSLC, TMT Labeling	Spinal cord	Mice	Male	C57BL/6	3	(Hasan et al., 2019)
G3X9X7	Tnk2	Down	Metabolic	Activated CDC42 kinase 1	No information	No information	No information	No information	No information	Bottom-up-Q Exactive Plus MS+ Ultimate 3000 RSLC, TMT Labeling	Cerebellum	Mice	Male	C57BL/6	3	(Hasan et al., 2019)
G3X9X7	Tnk2	Down	Metabolic	Activated CDC42 kinase 1	No information	No information	No information	No information	No information	Bottom-up-Q Exactive Plus MS+ Ultimate 3000 RSLC, TMT Labeling	Spinal cord	Mice	Male	C57BL/6	3	(Hasan et al., 2019)
Q3TJG2	Ndufab1	Down	Metabolic	Acyl carrier protein	No information	No information	No information	No information	No information	Bottom-up-Q Exactive Plus MS+ Ultimate 3000 RSLC, TMT Labeling	Spinal cord	Mice	Male	C57BL/6	3	(Hasan et al., 2019)
Q8K370	Acad10	Up	Metabolic	Acyl-CoA dehydrogenase family member 10	No information	No information	No information	No information	No information	Bottom-up-Q Exactive Plus MS+ Ultimate 3000 RSLC, TMT Labeling	Brain	Mice	Male	C57BL/6	3	(Hasan et al., 2019)
Q4VWZ5	Dbi	Up	Metabolic	Acyl-CoA-binding protein	No information	No information	No information	No information	No information	Bottom-up-Q Exactive Plus MS+ Ultimate 3000 RSLC, TMT Labeling	Spinal cord	Mice	Male	C57BL/6	3	(Hasan et al., 2019)
Q8BGA8	Acsm5	Down	Metabolic	Acyl-coenzyme A synthetase ACSM5	No information	No information	No information	No information	No information	Bottom-up-Q Exactive Plus MS+ Ultimate 3000 RSLC, TMT Labeling	Spinal cord	Mice	Male	C57BL/6	3	(Hasan et al., 2019)
E9QJT5	Acyp1	Down	Metabolic	Acylphosphatase	No information	No information	No information	No information	No information	Bottom-up-Q Exactive Plus MS+ Ultimate 3000 RSLC, TMT Labeling	Spinal cord	Mice	Male	C57BL/6	3	(Hasan et al., 2019)
P56375	Acyp2	Down	Metabolic	Acylphosphatase-2	No information	No information	No information	No information	No information	Bottom-up-Q Exactive Plus MS+ Ultimate 3000 RSLC, TMT Labeling	Spinal cord	Mice	Male	C57BL/6	3	(Hasan et al., 2019)
B2RRI1	Adam17	Up	Immune response	Adam17 protein	No information	No information	No information	No information	No information	Bottom-up-Q Exactive Plus MS+ Ultimate 3000 RSLC, TMT Labeling	Spinal cord	Mice	Male	C57BL/6	3	(Hasan et al., 2019)
P08030	Aprt	Up	Metabolic	Adenine phosphoribosyltransferase	No information	No information	No information	No information	No information	Bottom-up-Q Exactive Plus MS+ Ultimate 3000 RSLC, TMT Labeling	Spinal cord	Mice	Male	C57BL/6	3	(Hasan et al., 2019)
D3YTR0	Apc2	Down	Myelin component	Adenomatous polyposis coli protein 2	No information	No information	No information	No information	No information	Bottom-up-Q Exactive Plus MS+ Ultimate 3000 RSLC, TMT Labeling	Spinal cord	Mice	Male	C57BL/6	3	(Hasan et al., 2019)
P51830	Adcy9	Down	Metabolic	Adenylate cyclase type 9	No information	No information	No information	No information	No information	Bottom-up-Q Exactive Plus MS+ Ultimate 3000 RSLC, TMT Labeling	Spinal cord	Mice	Male	C57BL/6	3	(Hasan et al., 2019)
Q640N1	Aebp1	Up	Immune response	Adipocyte enhancer-binding protein 1	No information	No information	No information	No information	No information	Bottom-up-Q Exactive Plus MS+ Ultimate 3000 RSLC, TMT Labeling	Spinal cord	Mice	Male	C57BL/6	3	(Hasan et al., 2019)
Q64277	Bst1	Up	Metabolic	ADP-ribosyl cyclase/cyclic ADP-ribose hydrolase 2	No information	No information	No information	No information	No information	Bottom-up-Q Exactive Plus MS+ Ultimate 3000 RSLC, TMT Labeling	Spinal cord	Mice	Male	C57BL/6	3	(Hasan et al., 2019)
V9GXM1	Arfgap1	Down	Metabolic	ADP-ribosylation factor GTPase-activating protein 1	No information	No information	No information	No information	No information	Bottom-up-Q Exactive Plus MS+ Ultimate 3000 RSLC, TMT Labeling	Spinal cord	Mice	Male	C57BL/6	3	(Hasan et al., 2019)
Q8BMI3	Gga3	Down	Metabolic	ADP-ribosylation factor-binding protein GGA3	No information	No information	No information	No information	No information	Bottom-up-Q Exactive Plus MS+ Ultimate 3000 RSLC, TMT Labeling	Spinal cord	Mice	Male	C57BL/6	3	(Hasan et al., 2019)
O88398	Avil	Down	Structural	Advillin	No information	No information	No information	No information	No information	Bottom-up-Q Exactive Plus MS+ Ultimate 3000 RSLC, TMT Labeling	Brain stem	Mice	Male	C57BL/6	3	(Hasan et al., 2019)
Q7TN79	Akap7	Down	Metabolic	A-kinase anchor protein 7 isoform gamma	No information	No information	No information	No information	No information	Bottom-up-Q Exactive Plus MS+ Ultimate 3000 RSLC, TMT Labeling	Spinal cord	Mice	Male	C57BL/6	3	(Hasan et al., 2019)
Q2VEB4	Akap6	Down	Metabolic	A-kinase anchoring protein alpha	No information	No information	No information	No information	No information	Bottom-up-Q Exactive Plus MS+ Ultimate 3000 RSLC, TMT Labeling	Spinal cord	Mice	Male	C57BL/6	3	(Hasan et al., 2019)
Q546G4	Alb	Down	Blood related	Albumin 1	No information	No information	No information	No information	No information	Bottom-up-Q Exactive Plus MS+ Ultimate 3000 RSLC, TMT Labeling	Brain	Mice	Male	C57BL/6	3	(Hasan et al., 2019)
Q99PH4	Aldh3a2	Down	Metabolic	Aldehyde dehydrogenase	No information	No information	No information	No information	No information	Bottom-up-Q Exactive Plus MS+ Ultimate 3000 RSLC, TMT Labeling	Spinal cord	Mice	Male	C57BL/6	3	(Hasan et al., 2019)
P45377	Akr1b8	Up	Metabolic	Aldose reductase-related protein 2	No information	No information	No information	No information	No information	Bottom-up-Q Exactive Plus MS+ Ultimate 3000 RSLC, TMT Labeling	Spinal cord	Mice	Male	C57BL/6	3	(Hasan et al., 2019)
Q8BS35	Agmo	Down	Metabolic	Alkylglycerol monooxygenase	No information	No information	No information	No information	No information	Bottom-up-Q Exactive Plus MS+ Ultimate 3000 RSLC, TMT Labeling	Spinal cord	Mice	Male	C57BL/6	3	(Hasan et al., 2019)
O70200	Aif1	Up	Immune response	Allograft inflammatory factor 1	No information	No information	No information	No information	No information	Bottom-up-Q Exactive Plus MS+ Ultimate 3000 RSLC, TMT Labeling	Brain	Mice	Male	C57BL/6	3	(Hasan et al., 2019)
O70200	Aif1	Up	Immune response	Allograft inflammatory factor 1	No information	No information	No information	No information	No information	Bottom-up-Q Exactive Plus MS+ Ultimate 3000 RSLC, TMT Labeling	Spinal cord	Mice	Male	C57BL/6	3	(Hasan et al., 2019)
Q9EQX4	Aif1l	Down	Immune response	Allograft inflammatory factor 1-like	No information	No information	No information	No information	No information	Bottom-up-Q Exactive Plus MS+ Ultimate 3000 RSLC, TMT Labeling	Spinal cord	Mice	Male	C57BL/6	3	(Hasan et al., 2019)
Q91VB8	Hba-a1	Down	Blood related	Alpha globin 1	No information	No information	No information	No information	No information	Bottom-up-Q Exactive Plus MS+ Ultimate 3000 RSLC, TMT Labeling	Brain	Mice	Male	C57BL/6	3	(Hasan et al., 2019)
Q80UX8	Abhd13	Down	Metabolic	Alpha/beta hydrolase domain-containing protein 13	No information	No information	No information	No information	No information	Bottom-up-Q Exactive Plus MS+ Ultimate 3000 RSLC, TMT Labeling	Spinal cord	Mice	Male	C57BL/6	3	(Hasan et al., 2019)
Q6GQT1	A2m	Up	Blood related	Alpha-2-macroglobulin-P	No information	No information	No information	No information	No information	Bottom-up-Q Exactive Plus MS+ Ultimate 3000 RSLC, TMT Labeling	Spinal cord	Mice	Male	C57BL/6	3	(Hasan et al., 2019)
Q7TPR4	Actn1	Up	Structural	Alpha-actinin-1	No information	No information	No information	No information	No information	Bottom-up-Q Exactive Plus MS+ Ultimate 3000 RSLC, TMT Labeling	Spinal cord	Mice	Male	C57BL/6	3	(Hasan et al., 2019)
P57780	Actn4	Up	Structural	Alpha-actinin-4	No information	No information	No information	No information	No information	Bottom-up-Q Exactive Plus MS+ Ultimate 3000 RSLC, TMT Labeling	Spinal cord	Mice	Male	C57BL/6	3	(Hasan et al., 2019)
E9Q1K3	Add1	Down	Structural	Alpha-adducin	No information	No information	No information	No information	No information	Bottom-up-Q Exactive Plus MS+ Ultimate 3000 RSLC, TMT Labeling	Spinal cord	Mice	Male	C57BL/6	3	(Hasan et al., 2019)
O88327	Ctnnal1	Up	Structural	Alpha-catulin	No information	No information	No information	No information	No information	Bottom-up-Q Exactive Plus MS+ Ultimate 3000 RSLC, TMT Labeling	Spinal cord	Mice	Male	C57BL/6	3	(Hasan et al., 2019)
P23927	Cryab	Up	Molecular chaperon	Alpha-crystallin B chain	No information	No information	No information	No information	No information	Bottom-up-Q Exactive Plus MS+ Ultimate 3000 RSLC, TMT Labeling	Spinal cord	Mice	Male	C57BL/6	3	(Hasan et al., 2019)
P60840	Ensa	Down	Signaling	Alpha-endosulfine	No information	No information	No information	No information	No information	Bottom-up-Q Exactive Plus MS+ Ultimate 3000 RSLC, TMT Labeling	Spinal cord	Mice	Male	C57BL/6	3	(Hasan et al., 2019)
P46660	Ina	Down	Structural	Alpha-internexin	No information	No information	No information	No information	No information	Bottom-up-Q Exactive Plus MS+ Ultimate 3000 RSLC, TMT Labeling	Spinal cord	Mice	Male	C57BL/6	3	(Hasan et al., 2019)
Q9D8F1	Alkbh4	Down	Metabolic	Alpha-ketoglutarate-dependent dioxygenase alkB homolog 4	No information	No information	No information	No information	No information	Bottom-up-Q Exactive Plus MS+ Ultimate 3000 RSLC, TMT Labeling	Cerebellum	Mice	Male	C57BL/6	3	(Hasan et al., 2019)
Q9EPC1	Parva	Up	Structural	Alpha-parvin	No information	No information	No information	No information	No information	Bottom-up-Q Exactive Plus MS+ Ultimate 3000 RSLC, TMT Labeling	Spinal cord	Mice	Male	C57BL/6	3	(Hasan et al., 2019)
O55042	Snca	Down	Neurotransmission	Alpha-synuclein	No information	No information	No information	No information	No information	Bottom-up-Q Exactive Plus MS+ Ultimate 3000 RSLC, TMT Labeling	Spinal cord	Mice	Male	C57BL/6	3	(Hasan et al., 2019)
P97449	Anpep	Up	Metabolic	Aminopeptidase N	No information	No information	No information	No information	No information	Bottom-up-Q Exactive Plus MS+ Ultimate 3000 RSLC, TMT Labeling	Spinal cord	Mice	Male	C57BL/6	3	(Hasan et al., 2019)
Q3V1D3	Ampd1	Down	Metabolic	AMP deaminase 1	No information	No information	No information	No information	No information	Bottom-up-Q Exactive Plus MS+ Ultimate 3000 RSLC, TMT Labeling	Spinal cord	Mice	Male	C57BL/6	3	(Hasan et al., 2019)
O08739	Ampd3	Up	Metabolic	AMP deaminase 3	No information	No information	No information	No information	No information	Bottom-up-Q Exactive Plus MS+ Ultimate 3000 RSLC, TMT Labeling	Spinal cord	Mice	Male	C57BL/6	3	(Hasan et al., 2019)
C9K0Y5	Gria3	Down	Signaling	AMPA-selective glutamate receptor 3 flop type	No information	No information	No information	No information	No information	Bottom-up-Q Exactive Plus MS+ Ultimate 3000 RSLC, TMT Labeling	Spinal cord	Mice	Male	C57BL/6	3	(Hasan et al., 2019)
Q7TQF7	Amph	Down	Endocytosis	Amphiphysin	No information	No information	No information	No information	No information	Bottom-up-Q Exactive Plus MS+ Ultimate 3000 RSLC, TMT Labeling	Spinal cord	Mice	Male	C57BL/6	3	(Hasan et al., 2019)
Q4JFI8	Apcs	Up	Myelin component	Amyloid	No information	No information	No information	No information	No information	Bottom-up-Q Exactive Plus MS+ Ultimate 3000 RSLC, TMT Labeling	Brain	Mice	Male	C57BL/6	3	(Hasan et al., 2019)
Q4JFI8	Apcs	Up	Myelin component	Amyloid	No information	No information	No information	No information	No information	Bottom-up-Q Exactive Plus MS+ Ultimate 3000 RSLC, TMT Labeling	Spinal cord	Mice	Male	C57BL/6	3	(Hasan et al., 2019)
B1AYC9	Apbb1ip	Up	Myelin component	Amyloid beta (A4) protein-binding, family B, member 1 interacting protein	No information	No information	No information	No information	No information	Bottom-up-Q Exactive Plus MS+ Ultimate 3000 RSLC, TMT Labeling	Spinal cord	Mice	Male	C57BL/6	3	(Hasan et al., 2019)
Q9QXJ1	Apbb1	Down	Myelin component	Amyloid beta A4 precursor protein-binding family B member 1	No information	No information	No information	No information	No information	Bottom-up-Q Exactive Plus MS+ Ultimate 3000 RSLC, TMT Labeling	Spinal cord	Mice	Male	C57BL/6	3	(Hasan et al., 2019)
E9QPX0	Apbb2	Down	Myelin component	Amyloid beta A4 precursor protein-binding family B member 2	No information	No information	No information	No information	No information	Bottom-up-Q Exactive Plus MS+ Ultimate 3000 RSLC, TMT Labeling	Spinal cord	Mice	Male	C57BL/6	3	(Hasan et al., 2019)
Q91X58	Zfand2b	Down	Structural	AN1-type zinc finger protein 2B	No information	No information	No information	No information	No information	Bottom-up-Q Exactive Plus MS+ Ultimate 3000 RSLC, TMT Labeling	Brain stem	Mice	Male	C57BL/6	3	(Hasan et al., 2019)
Q8WTY4	Ciapin1	Down	Immune response	Anamorsin	No information	No information	No information	No information	No information	Bottom-up-Q Exactive Plus MS+ Ultimate 3000 RSLC, TMT Labeling	Spinal cord	Mice	Male	C57BL/6	3	(Hasan et al., 2019)
S4R2B6	Anapc16	Down	Protease	Anaphase-promoting complex subunit 16	No information	No information	No information	No information	No information	Bottom-up-Q Exactive Plus MS+ Ultimate 3000 RSLC, TMT Labeling	Brain	Mice	Male	C57BL/6	3	(Hasan et al., 2019)
Q3TU20	Ace	Up	Protease inhibitor	Angiotensin I converting enzyme (Peptidyl-dipeptidase A) 1	No information	No information	No information	No information	No information	Bottom-up-Q Exactive Plus MS+ Ultimate 3000 RSLC, TMT Labeling	Brain	Mice	Male	C57BL/6	3	(Hasan et al., 2019)
Q3UTR7	Agt	Up	Protease inhibitor	Angiotensinogen	No information	No information	No information	No information	No information	Bottom-up-Q Exactive Plus MS+ Ultimate 3000 RSLC, TMT Labeling	Spinal cord	Mice	Male	C57BL/6	3	(Hasan et al., 2019)
Q9EP71	Rai14	Up	Structural	Ankycorbin	No information	No information	No information	No information	No information	Bottom-up-Q Exactive Plus MS+ Ultimate 3000 RSLC, TMT Labeling	Spinal cord	Mice	Male	C57BL/6	3	(Hasan et al., 2019)
Q3UUF8	Ankrd34b	Down	Structural	Ankyrin repeat domain-containing protein 34B	No information	No information	No information	No information	No information	Bottom-up-Q Exactive Plus MS+ Ultimate 3000 RSLC, TMT Labeling	Spinal cord	Mice	Male	C57BL/6	3	(Hasan et al., 2019)
Q02357-6	Ank1	Down	Structural	Ankyrin-1	No information	No information	No information	No information	No information	Bottom-up-Q Exactive Plus MS+ Ultimate 3000 RSLC, TMT Labeling	Spinal cord	Mice	Male	C57BL/6	3	(Hasan et al., 2019)
G5E8K5	Ank3	Up	Structural	Ankyrin-3	No information	No information	No information	No information	No information	Bottom-up-Q Exactive Plus MS+ Ultimate 3000 RSLC, TMT Labeling	Brain	Mice	Male	C57BL/6	3	(Hasan et al., 2019)
P07356	Anxa2	Up	Immune response	Annexin A2	No information	No information	No information	No information	No information	Bottom-up-Q Exactive Plus MS+ Ultimate 3000 RSLC, TMT Labeling	Spinal cord	Mice	Male	C57BL/6	3	(Hasan et al., 2019)
P07356	Anxa2	Up	Immune response	Annexin A2	No information	No information	No information	No information	No information	Bottom-up-Q Exactive Plus MS+ Ultimate 3000 RSLC, TMT Labeling	Brain	Mice	Male	C57BL/6	3	(Hasan et al., 2019)
O35639	Anxa3	Up	Immune response	Annexin A3	No information	No information	No information	No information	No information	Bottom-up-Q Exactive Plus MS+ Ultimate 3000 RSLC, TMT Labeling	Spinal cord	Mice	Male	C57BL/6	3	(Hasan et al., 2019)
P97429	Anxa4	Up	Immune response	Annexin A4	No information	No information	No information	No information	No information	Bottom-up-Q Exactive Plus MS+ Ultimate 3000 RSLC, TMT Labeling	Spinal cord	Mice	Male	C57BL/6	3	(Hasan et al., 2019)
Q6PB70	Ano8	Down	Signaling	Anoctamin-8	No information	No information	No information	No information	No information	Bottom-up-Q Exactive Plus MS+ Ultimate 3000 RSLC, TMT Labeling	Spinal cord	Mice	Male	C57BL/6	3	(Hasan et al., 2019)
O88512	Ap1g2	Down	Transportation	AP-1 complex subunit gamma-like 2	No information	No information	No information	No information	No information	Bottom-up-Q Exactive Plus MS+ Ultimate 3000 RSLC, TMT Labeling	Spinal cord	Mice	Male	C57BL/6	3	(Hasan et al., 2019)
Q3UHJ0	Aak1	Down	Signaling	AP2-associated protein kinase 1	No information	No information	No information	No information	No information	Bottom-up-Q Exactive Plus MS+ Ultimate 3000 RSLC, TMT Labeling	Spinal cord	Mice	Male	C57BL/6	3	(Hasan et al., 2019)
Q9Z1T1	Ap3b1	Up	Transportation	AP-3 complex subunit beta-1	No information	No information	No information	No information	No information	Bottom-up-Q Exactive Plus MS+ Ultimate 3000 RSLC, TMT Labeling	Spinal cord	Mice	Male	C57BL/6	3	(Hasan et al., 2019)
Q9DCR2	Ap3s1	Down	Transportation	AP-3 complex subunit sigma-1	No information	No information	No information	No information	No information	Bottom-up-Q Exactive Plus MS+ Ultimate 3000 RSLC, TMT Labeling	Spinal cord	Mice	Male	C57BL/6	3	(Hasan et al., 2019)
Q3U829	Ap5z1	Up	Transportation	AP-5 complex subunit zeta-1	No information	No information	No information	No information	No information	Bottom-up-Q Exactive Plus MS+ Ultimate 3000 RSLC, TMT Labeling	Spinal cord	Mice	Male	C57BL/6	3	(Hasan et al., 2019)
Q8CCJ4	Amer2	Down	Myelin component	APC membrane recruitment protein 2	No information	No information	No information	No information	No information	Bottom-up-Q Exactive Plus MS+ Ultimate 3000 RSLC, TMT Labeling	Spinal cord	Mice	Male	C57BL/6	3	(Hasan et al., 2019)
Q00623	Apoa1	Down	Metabolic	Apolipoprotein A-I	No information	No information	No information	No information	No information	Bottom-up-Q Exactive Plus MS+ Ultimate 3000 RSLC, TMT Labeling	Brain	Mice	Male	C57BL/6	3	(Hasan et al., 2019)
A7YL62	Apoa2	Down	Metabolic	Apolipoprotein A-II	No information	No information	No information	No information	No information	Bottom-up-Q Exactive Plus MS+ Ultimate 3000 RSLC, TMT Labeling	Brain	Mice	Male	C57BL/6	3	(Hasan et al., 2019)
P51910	Apod	Up	Metabolic	Apolipoprotein D	No information	No information	No information	No information	No information	Bottom-up-Q Exactive Plus MS+ Ultimate 3000 RSLC, TMT Labeling	Brain	Mice	Male	C57BL/6	3	(Hasan et al., 2019)
P51910	Apod	Up	Metabolic	Apolipoprotein D	No information	No information	No information	No information	No information	Bottom-up-Q Exactive Plus MS+ Ultimate 3000 RSLC, TMT Labeling	Spinal cord	Mice	Male	C57BL/6	3	(Hasan et al., 2019)
Q3TXU4	Apoe	Up	Metabolic	Apolipoprotein E, isoform CRA_h	No information	No information	No information	No information	No information	Bottom-up-Q Exactive Plus MS+ Ultimate 3000 RSLC, TMT Labeling	Spinal cord	Mice	Male	C57BL/6	3	(Hasan et al., 2019)
Q9DCZ4	Apoo	Down	Metabolic	Apolipoprotein O	No information	No information	No information	No information	No information	Bottom-up-Q Exactive Plus MS+ Ultimate 3000 RSLC, TMT Labeling	Spinal cord	Mice	Male	C57BL/6	3	(Hasan et al., 2019)
Q9EPB4	Pycard	Up	Apoptosis	Apoptosis-associated speck-like protein containing a CARD	No information	No information	No information	No information	No information	Bottom-up-Q Exactive Plus MS+ Ultimate 3000 RSLC, TMT Labeling	Brain	Mice	Male	C57BL/6	3	(Hasan et al., 2019)
Q9EPB4	Pycard	Up	Apoptosis	Apoptosis-associated speck-like protein containing a CARD	No information	No information	No information	No information	No information	Bottom-up-Q Exactive Plus MS+ Ultimate 3000 RSLC, TMT Labeling	Brain stem	Mice	Male	C57BL/6	3	(Hasan et al., 2019)
Q9EPB4	Pycard	Up	Apoptosis	Apoptosis-associated speck-like protein containing a CARD	No information	No information	No information	No information	No information	Bottom-up-Q Exactive Plus MS+ Ultimate 3000 RSLC, TMT Labeling	Spinal cord	Mice	Male	C57BL/6	3	(Hasan et al., 2019)
Q3TY86	Aifm3	Down	Apoptosis	Apoptosis-inducing factor 3	No information	No information	No information	No information	No information	Bottom-up-Q Exactive Plus MS+ Ultimate 3000 RSLC, TMT Labeling	Spinal cord	Mice	Male	C57BL/6	3	(Hasan et al., 2019)
Q3U2K8	Agfg2	Down	Exocytosis	Arf-GAP domain and FG repeat-containing protein 2	No information	No information	No information	No information	No information	Bottom-up-Q Exactive Plus MS+ Ultimate 3000 RSLC, TMT Labeling	Spinal cord	Mice	Male	C57BL/6	3	(Hasan et al., 2019)
A2AJT5	Pnisr	Up	Binding	Arginine/serine-rich protein PNISR	No information	No information	No information	No information	No information	Bottom-up-Q Exactive Plus MS+ Ultimate 3000 RSLC, TMT Labeling	Brain	Mice	Male	C57BL/6	3	(Hasan et al., 2019)
Q3TMX5	Manf	Up	Signaling	Arginine-rich, mutated in early stage tumors, isoform CRA_b	No information	No information	No information	No information	No information	Bottom-up-Q Exactive Plus MS+ Ultimate 3000 RSLC, TMT Labeling	Spinal cord	Mice	Male	C57BL/6	3	(Hasan et al., 2019)
Q9D7A8	Armc1	Down	Structural	Armadillo repeat-containing protein 1	No information	No information	No information	No information	No information	Bottom-up-Q Exactive Plus MS+ Ultimate 3000 RSLC, TMT Labeling	Spinal cord	Mice	Male	C57BL/6	3	(Hasan et al., 2019)
O88533	Ddc	Down	Metabolic	Aromatic-L-amino-acid decarboxylase	No information	No information	No information	No information	No information	Bottom-up-Q Exactive Plus MS+ Ultimate 3000 RSLC, TMT Labeling	Spinal cord	Mice	Male	C57BL/6	3	(Hasan et al., 2019)
Q91Z25	Arpc1b	Up	Structural	Arpc1b protein	No information	No information	No information	No information	No information	Bottom-up-Q Exactive Plus MS+ Ultimate 3000 RSLC, TMT Labeling	Brain	Mice	Male	C57BL/6	3	(Hasan et al., 2019)
Q91Z25	Arpc1b	Up	Structural	Arpc1b protein	No information	No information	No information	No information	No information	Bottom-up-Q Exactive Plus MS+ Ultimate 3000 RSLC, TMT Labeling	Brain	Mice	Male	C57BL/6	3	(Hasan et al., 2019)
P50428	Arsa	Down	Metabolic	Arylsulfatase A	No information	No information	No information	No information	No information	Bottom-up-Q Exactive Plus MS+ Ultimate 3000 RSLC, TMT Labeling	Spinal cord	Mice	Male	C57BL/6	3	(Hasan et al., 2019)
P63115	Slc7a10	Down	Transportation	Asc-type amino acid transporter 1	No information	No information	No information	No information	No information	Bottom-up-Q Exactive Plus MS+ Ultimate 3000 RSLC, TMT Labeling	Spinal cord	Mice	Male	C57BL/6	3	(Hasan et al., 2019)
P05201	Got1	Down	Metabolic	Aspartate aminotransferase	No information	No information	No information	No information	No information	Bottom-up-Q Exactive Plus MS+ Ultimate 3000 RSLC, TMT Labeling	Spinal cord	Mice	Male	C57BL/6	3	(Hasan et al., 2019)
Q8BSY0	Asph	Up	Metabolic	Aspartyl/asparaginyl beta-hydroxylase	No information	No information	No information	No information	No information	Bottom-up-Q Exactive Plus MS+ Ultimate 3000 RSLC, TMT Labeling	Spinal cord	Mice	Male	C57BL/6	3	(Hasan et al., 2019)
Q546X9	Atxn3	Down	Protease	Ataxin 3	No information	No information	No information	No information	No information	Bottom-up-Q Exactive Plus MS+ Ultimate 3000 RSLC, TMT Labeling	Spinal cord	Mice	Male	C57BL/6	3	(Hasan et al., 2019)
P0C7T6	Atxn1l	Down	Protease	Ataxin-1-like	No information	No information	No information	No information	No information	Bottom-up-Q Exactive Plus MS+ Ultimate 3000 RSLC, TMT Labeling	Brain	Mice	Male	C57BL/6	3	(Hasan et al., 2019)
P0C7T6	Atxn1l	Down	Protease	Ataxin-1-like	No information	No information	No information	No information	No information	Bottom-up-Q Exactive Plus MS+ Ultimate 3000 RSLC, TMT Labeling	Cerebellum	Mice	Male	C57BL/6	3	(Hasan et al., 2019)
P56383	Atp5mc2	Down	Metabolic	ATP synthase F(0) complex subunit C2	No information	No information	No information	No information	No information	Bottom-up-Q Exactive Plus MS+ Ultimate 3000 RSLC, TMT Labeling	Spinal cord	Mice	Male	C57BL/6	3	(Hasan et al., 2019)
H3BLL2	Atpaf1	Down	Metabolic	ATP synthase mitochondrial F1 complex assembly factor 1	No information	No information	No information	No information	No information	Bottom-up-Q Exactive Plus MS+ Ultimate 3000 RSLC, TMT Labeling	Spinal cord	Mice	Male	C57BL/6	3	(Hasan et al., 2019)
A3R404	ATP8	Down	Metabolic	ATP synthase protein 8	No information	No information	No information	No information	No information	Bottom-up-Q Exactive Plus MS+ Ultimate 3000 RSLC, TMT Labeling	Spinal cord	Mice	Male	C57BL/6	3	(Hasan et al., 2019)
Q06185	Atp5i	Down	Metabolic	ATP synthase subunit e	No information	No information	No information	No information	No information	Bottom-up-Q Exactive Plus MS+ Ultimate 3000 RSLC, TMT Labeling	Spinal cord	Mice	Male	C57BL/6	3	(Hasan et al., 2019)
P56135	Atp5j2	Down	Metabolic	ATP synthase subunit f	No information	No information	No information	No information	No information	Bottom-up-Q Exactive Plus MS+ Ultimate 3000 RSLC, TMT Labeling	Spinal cord	Mice	Male	C57BL/6	3	(Hasan et al., 2019)
Q3UD06	Atp5c1	Down	Metabolic	ATP synthase subunit gamma	No information	No information	No information	No information	No information	Bottom-up-Q Exactive Plus MS+ Ultimate 3000 RSLC, TMT Labeling	Spinal cord	Mice	Male	C57BL/6	3	(Hasan et al., 2019)
Q9DB20	Atp5o	Down	Metabolic	ATP synthase subunit O	No information	No information	No information	No information	No information	Bottom-up-Q Exactive Plus MS+ Ultimate 3000 RSLC, TMT Labeling	Spinal cord	Mice	Male	C57BL/6	3	(Hasan et al., 2019)
Q9CRA7	Atp5s	Down	Metabolic	ATP synthase subunit s	No information	No information	No information	No information	No information	Bottom-up-Q Exactive Plus MS+ Ultimate 3000 RSLC, TMT Labeling	Spinal cord	Mice	Male	C57BL/6	3	(Hasan et al., 2019)
P97450	Atp5j	Down	Metabolic	ATP synthase-coupling factor 6	No information	No information	No information	No information	No information	Bottom-up-Q Exactive Plus MS+ Ultimate 3000 RSLC, TMT Labeling	Spinal cord	Mice	Male	C57BL/6	3	(Hasan et al., 2019)
Q8N9S3	Ahsa2	Down	Metabolic	ATPase homolog 2	No information	No information	No information	No information	No information	Bottom-up-Q Exactive Plus MS+ Ultimate 3000 RSLC, TMT Labeling	Spinal cord	Mice	Male	C57BL/6	3	(Hasan et al., 2019)
O35143	Atpif1	Up	Protease inhibitor	ATPase inhibitor	No information	No information	No information	No information	No information	Bottom-up-Q Exactive Plus MS+ Ultimate 3000 RSLC, TMT Labeling	Brain	Mice	Male	C57BL/6	3	(Hasan et al., 2019)
O35143	Atpif1	Down	Protease inhibitor	ATPase inhibitor	No information	No information	No information	No information	No information	Bottom-up-Q Exactive Plus MS+ Ultimate 3000 RSLC, TMT Labeling	Spinal cord	Mice	Male	C57BL/6	3	(Hasan et al., 2019)
Q5DTG0	Atp8a1	Down	Metabolic	ATPase, aminophospholipid transporter (APLT), class I, type 8A, member 1, isoform CRA_b	No information	No information	No information	No information	No information	Bottom-up-Q Exactive Plus MS+ Ultimate 3000 RSLC, TMT Labeling	Spinal cord	Mice	Male	C57BL/6	3	(Hasan et al., 2019)
Q3UR55	Atp1b2	Down	Metabolic	ATPase, Na+/K+ transporting, beta 2 polypeptide, isoform CRA_b	No information	No information	No information	No information	No information	Bottom-up-Q Exactive Plus MS+ Ultimate 3000 RSLC, TMT Labeling	Spinal cord	Mice	Male	C57BL/6	3	(Hasan et al., 2019)
P41233	Abca1	Up	Metabolic	ATP-binding cassette sub-family A member 1	No information	No information	No information	No information	No information	Bottom-up-Q Exactive Plus MS+ Ultimate 3000 RSLC, TMT Labeling	Spinal cord	Mice	Male	C57BL/6	3	(Hasan et al., 2019)
Q8K448	Abca5	Down	Metabolic	ATP-binding cassette sub-family A member 5	No information	No information	No information	No information	No information	Bottom-up-Q Exactive Plus MS+ Ultimate 3000 RSLC, TMT Labeling	Spinal cord	Mice	Male	C57BL/6	3	(Hasan et al., 2019)
Q8K449	Abca9	Up	Metabolic	ATP-binding cassette sub-family A member 9	No information	No information	No information	No information	No information	Bottom-up-Q Exactive Plus MS+ Ultimate 3000 RSLC, TMT Labeling	Spinal cord	Mice	Male	C57BL/6	3	(Hasan et al., 2019)
B2RUS7	Abcc8	Down	Metabolic	ATP-binding cassette, sub-family C (CFTR/MRP), member 8	No information	No information	No information	No information	No information	Bottom-up-Q Exactive Plus MS+ Ultimate 3000 RSLC, TMT Labeling	Spinal cord	Mice	Male	C57BL/6	3	(Hasan et al., 2019)
Q3V117	Acly	Down	Metabolic	ATP-citrate synthase	No information	No information	No information	No information	No information	Bottom-up-Q Exactive Plus MS+ Ultimate 3000 RSLC, TMT Labeling	Spinal cord	Mice	Male	C57BL/6	3	(Hasan et al., 2019)
Q8K363	Ddx18	Up	Metabolic	ATP-dependent RNA helicase DDX18	No information	No information	No information	No information	No information	Bottom-up-Q Exactive Plus MS+ Ultimate 3000 RSLC, TMT Labeling	Spinal cord	Mice	Male	C57BL/6	3	(Hasan et al., 2019)
Q9QY15	Ddx25	Down	Metabolic	ATP-dependent RNA helicase DDX25	No information	No information	No information	No information	No information	Bottom-up-Q Exactive Plus MS+ Ultimate 3000 RSLC, TMT Labeling	Spinal cord	Mice	Male	C57BL/6	3	(Hasan et al., 2019)
Q61743	Kcnj11	Down	Metabolic	ATP-sensitive inward rectifier potassium channel 11	No information	No information	No information	No information	No information	Bottom-up-Q Exactive Plus MS+ Ultimate 3000 RSLC, TMT Labeling	Spinal cord	Mice	Male	C57BL/6	3	(Hasan et al., 2019)
Q9D8Z6	Atg101	Down	Autophagy	Autophagy-related protein 101	No information	No information	No information	No information	No information	Bottom-up-Q Exactive Plus MS+ Ultimate 3000 RSLC, TMT Labeling	Spinal cord	Mice	Male	C57BL/6	3	(Hasan et al., 2019)
E9PV14	Epb41l1	Down	Structural	Band 4.1-like protein 1	No information	No information	No information	No information	No information	Bottom-up-Q Exactive Plus MS+ Ultimate 3000 RSLC, TMT Labeling	Spinal cord	Mice	Male	C57BL/6	3	(Hasan et al., 2019)
A2AUK5	Epb41l1	Down	Structural	Band 4.1-like protein 1	No information	No information	No information	No information	No information	Bottom-up-Q Exactive Plus MS+ Ultimate 3000 RSLC, TMT Labeling	Spinal cord	Mice	Male	C57BL/6	3	(Hasan et al., 2019)
E9PZ16	Hspg2	Up	Structural	Basement membrane-specific heparan sulfate proteoglycan core protein	No information	No information	No information	No information	No information	Bottom-up-Q Exactive Plus MS+ Ultimate 3000 RSLC, TMT Labeling	Spinal cord	Mice	Male	C57BL/6	3	(Hasan et al., 2019)
P18572	Bsg	Up	Immune response	Basigin	No information	No information	No information	No information	No information	Bottom-up-Q Exactive Plus MS+ Ultimate 3000 RSLC, TMT Labeling	Spinal cord	Mice	Male	C57BL/6	3	(Hasan et al., 2019)
Q9D2C7	Tmbim6	Up	Apoptosis	Bax inhibitor 1	No information	No information	No information	No information	No information	Bottom-up-Q Exactive Plus MS+ Ultimate 3000 RSLC, TMT Labeling	Spinal cord	Mice	Male	C57BL/6	3	(Hasan et al., 2019)
O55003	Bnip3	Down	Apoptosis	BCL2/adenovirus E1B 19 kDa protein-interacting protein 3	No information	No information	No information	No information	No information	Bottom-up-Q Exactive Plus MS+ Ultimate 3000 RSLC, TMT Labeling	Spinal cord	Mice	Male	C57BL/6	3	(Hasan et al., 2019)
Q61337	Bad	Down	Apoptosis	Bcl2-associated agonist of cell death	No information	No information	No information	No information	No information	Bottom-up-Q Exactive Plus MS+ Ultimate 3000 RSLC, TMT Labeling	Spinal cord	Mice	Male	C57BL/6	3	(Hasan et al., 2019)
Q6PFX2	Bend6	Down	Signaling	BEN domain-containing protein 6	No information	No information	No information	No information	No information	Bottom-up-Q Exactive Plus MS+ Ultimate 3000 RSLC, TMT Labeling	Spinal cord	Mice	Male	C57BL/6	3	(Hasan et al., 2019)
Q91Z92	B3galt6	Down	Metabolic	Beta-1,3-galactosyltransferase 6	No information	No information	No information	No information	No information	Bottom-up-Q Exactive Plus MS+ Ultimate 3000 RSLC, TMT Labeling	Spinal cord	Mice	Male	C57BL/6	3	(Hasan et al., 2019)
Q54AH9	Hbb-b2	Down	Blood related	Beta-2-globin	No information	No information	No information	No information	No information	Bottom-up-Q Exactive Plus MS+ Ultimate 3000 RSLC, TMT Labeling	Brain	Mice	Male	C57BL/6	3	(Hasan et al., 2019)
P01887	B2m	Up	Blood related	Beta-2-microglobulin	No information	No information	No information	No information	No information	Bottom-up-Q Exactive Plus MS+ Ultimate 3000 RSLC, TMT Labeling	Spinal cord	Mice	Male	C57BL/6	3	(Hasan et al., 2019)
Q9QYB8	Add2	Down	Structural	Beta-adducin	No information	No information	No information	No information	No information	Bottom-up-Q Exactive Plus MS+ Ultimate 3000 RSLC, TMT Labeling	Spinal cord	Mice	Male	C57BL/6	3	(Hasan et al., 2019)
A8DUK4	Hbb-bs	Down	Blood related	Beta-globin	No information	No information	No information	No information	No information	Bottom-up-Q Exactive Plus MS+ Ultimate 3000 RSLC, TMT Labeling	Brain	Mice	Male	C57BL/6	3	(Hasan et al., 2019)
A8DUL0	Hbbt1	Down	Blood related	Beta-globin	No information	No information	No information	No information	No information	Bottom-up-Q Exactive Plus MS+ Ultimate 3000 RSLC, TMT Labeling	Brain	Mice	Male	C57BL/6	3	(Hasan et al., 2019)
P12265	Gusb	Up	Metabolic	Beta-glucuronidase	No information	No information	No information	No information	No information	Bottom-up-Q Exactive Plus MS+ Ultimate 3000 RSLC, TMT Labeling	Spinal cord	Mice	Male	C57BL/6	3	(Hasan et al., 2019)
Q3TXR9	Hexb	Up	Metabolic	Beta-hexosaminidase	No information	No information	No information	No information	No information	Bottom-up-Q Exactive Plus MS+ Ultimate 3000 RSLC, TMT Labeling	Brain stem	Mice	Male	C57BL/6	3	(Hasan et al., 2019)
Q3TXR9	Hexb	Up	Metabolic	Beta-hexosaminidase	No information	No information	No information	No information	No information	Bottom-up-Q Exactive Plus MS+ Ultimate 3000 RSLC, TMT Labeling	Spinal cord	Mice	Male	C57BL/6	3	(Hasan et al., 2019)
P29416	Hexa	Up	Metabolic	Beta-hexosaminidase subunit alpha	No information	No information	No information	No information	No information	Bottom-up-Q Exactive Plus MS+ Ultimate 3000 RSLC, TMT Labeling	Spinal cord	Mice	Male	C57BL/6	3	(Hasan et al., 2019)
P28663	Napb	Down	Exocytosis	Beta-soluble NSF attachment protein	No information	No information	No information	No information	No information	Bottom-up-Q Exactive Plus MS+ Ultimate 3000 RSLC, TMT Labeling	Spinal cord	Mice	Male	C57BL/6	3	(Hasan et al., 2019)
Q91ZZ3	Sncb	Down	Neurotransmission	Beta-synuclein	No information	No information	No information	No information	No information	Bottom-up-Q Exactive Plus MS+ Ultimate 3000 RSLC, TMT Labeling	Spinal cord	Mice	Male	C57BL/6	3	(Hasan et al., 2019)
O88428	Papss2	Up	Metabolic	Bifunctional 3'-phosphoadenosine 5'-phosphosulfate synthase 2	No information	No information	No information	No information	No information	Bottom-up-Q Exactive Plus MS+ Ultimate 3000 RSLC, TMT Labeling	Spinal cord	Mice	Male	C57BL/6	3	(Hasan et al., 2019)
P28653	Bgn	Up	Structural	Biglycan	No information	No information	No information	No information	No information	Bottom-up-Q Exactive Plus MS+ Ultimate 3000 RSLC, TMT Labeling	Spinal cord	Mice	Male	C57BL/6	3	(Hasan et al., 2019)
Q5SQY2	Bod1	Down	Signaling	Biorientation of chromosomes in cell division protein 1	No information	No information	No information	No information	No information	Bottom-up-Q Exactive Plus MS+ Ultimate 3000 RSLC, TMT Labeling	Spinal cord	Mice	Male	C57BL/6	3	(Hasan et al., 2019)
Q8CIF4	Btd	Down	Metabolic	Biotinidase	No information	No information	No information	No information	No information	Bottom-up-Q Exactive Plus MS+ Ultimate 3000 RSLC, TMT Labeling	Cerebellum	Mice	Male	C57BL/6	3	(Hasan et al., 2019)
Q8BTJ4	Enpp4	Up	Metabolic	Bis(5'-adenosyl)-triphosphatase enpp4	No information	No information	No information	No information	No information	Bottom-up-Q Exactive Plus MS+ Ultimate 3000 RSLC, TMT Labeling	Spinal cord	Mice	Male	C57BL/6	3	(Hasan et al., 2019)
Q91Z96	Bmp2k	Up	Metabolic	BMP-2-inducible protein kinase	No information	No information	No information	No information	No information	Bottom-up-Q Exactive Plus MS+ Ultimate 3000 RSLC, TMT Labeling	Spinal cord	Mice	Male	C57BL/6	3	(Hasan et al., 2019)
Q9D8S9	Bola1	Down	Binding	BolA-like protein 1	No information	No information	No information	No information	No information	Bottom-up-Q Exactive Plus MS+ Ultimate 3000 RSLC, TMT Labeling	Spinal cord	Mice	Male	C57BL/6	3	(Hasan et al., 2019)
E9PX89	Bola3	Down	Binding	BolA-like protein 3	No information	No information	No information	No information	No information	Bottom-up-Q Exactive Plus MS+ Ultimate 3000 RSLC, TMT Labeling	Spinal cord	Mice	Male	C57BL/6	3	(Hasan et al., 2019)
Q8R2Q8	Bst2	Up	Immune response	Bone marrow stromal antigen 2	No information	No information	No information	No information	No information	Bottom-up-Q Exactive Plus MS+ Ultimate 3000 RSLC, TMT Labeling	Spinal cord	Mice	Male	C57BL/6	3	(Hasan et al., 2019)
Q91XV3	Basp1	Down	Structural	Brain acid soluble protein 1	No information	No information	No information	No information	No information	Bottom-up-Q Exactive Plus MS+ Ultimate 3000 RSLC, TMT Labeling	Spinal cord	Mice	Male	C57BL/6	3	(Hasan et al., 2019)
O35855	Bcat2	Up	Metabolic	Branched-chain-amino-acid aminotransferase	No information	No information	No information	No information	No information	Bottom-up-Q Exactive Plus MS+ Ultimate 3000 RSLC, TMT Labeling	Spinal cord	Mice	Male	C57BL/6	3	(Hasan et al., 2019)
Q80YN3	Bcas1	Down	Signaling	Breast carcinoma-amplified sequence 1 homolog	No information	No information	No information	No information	No information	Bottom-up-Q Exactive Plus MS+ Ultimate 3000 RSLC, TMT Labeling	Spinal cord	Mice	Male	C57BL/6	3	(Hasan et al., 2019)
Q61361	Bcan	Down	Structural	Brevican core protein	No information	No information	No information	No information	No information	Bottom-up-Q Exactive Plus MS+ Ultimate 3000 RSLC, TMT Labeling	Spinal cord	Mice	Male	C57BL/6	3	(Hasan et al., 2019)
S4R270	Bin2	Up	Structural	Bridging integrator 2	No information	No information	No information	No information	No information	Bottom-up-Q Exactive Plus MS+ Ultimate 3000 RSLC, TMT Labeling	Brain	Mice	Male	C57BL/6	3	(Hasan et al., 2019)
S4R270	Bin2	Up	Transportation	Bridging integrator 2	No information	No information	No information	No information	No information	Bottom-up-Q Exactive Plus MS+ Ultimate 3000 RSLC, TMT Labeling	Brain stem	Mice	Male	C57BL/6	3	(Hasan et al., 2019)
S4R270	Bin2	Up	Transportation	Bridging integrator 2	No information	No information	No information	No information	No information	Bottom-up-Q Exactive Plus MS+ Ultimate 3000 RSLC, TMT Labeling	Spinal cord	Mice	Male	C57BL/6	3	(Hasan et al., 2019)
Q7JJ13	Brd2	Up	Signaling	Bromodomain-containing protein 2	No information	No information	No information	No information	No information	Bottom-up-Q Exactive Plus MS+ Ultimate 3000 RSLC, TMT Labeling	Spinal cord	Mice	Male	C57BL/6	3	(Hasan et al., 2019)
Q9DB72	Btbd17	Down	Immune response	BTB/POZ domain-containing protein 17	No information	No information	No information	No information	No information	Bottom-up-Q Exactive Plus MS+ Ultimate 3000 RSLC, TMT Labeling	Spinal cord	Mice	Male	C57BL/6	3	(Hasan et al., 2019)
Q6WVG3	Kctd12	Up	Immune response	BTB/POZ domain-containing protein KCTD12	No information	No information	No information	No information	No information	Bottom-up-Q Exactive Plus MS+ Ultimate 3000 RSLC, TMT Labeling	Spinal cord	Mice	Male	C57BL/6	3	(Hasan et al., 2019)
Q9D7X1	Kctd4	Down	Immune response	BTB/POZ domain-containing protein KCTD4	No information	No information	No information	No information	No information	Bottom-up-Q Exactive Plus MS+ Ultimate 3000 RSLC, TMT Labeling	Spinal cord	Mice	Male	C57BL/6	3	(Hasan et al., 2019)
Q7TPS5	C2cd5	Down	Binding	C2 domain-containing protein 5	No information	No information	No information	No information	No information	Bottom-up-Q Exactive Plus MS+ Ultimate 3000 RSLC, TMT Labeling	Spinal cord	Mice	Male	C57BL/6	3	(Hasan et al., 2019)
P70408	Cdh10	Down	Structural	Cadherin-10	No information	No information	No information	No information	No information	Bottom-up-Q Exactive Plus MS+ Ultimate 3000 RSLC, TMT Labeling	Spinal cord	Mice	Male	C57BL/6	3	(Hasan et al., 2019)
Q99PF4	Cdh23	Down	Structural	Cadherin-23	No information	No information	No information	No information	No information	Bottom-up-Q Exactive Plus MS+ Ultimate 3000 RSLC, TMT Labeling	Spinal cord	Mice	Male	C57BL/6	3	(Hasan et al., 2019)
P97326	Cdh6	Down	Structural	Cadherin-6	No information	No information	No information	No information	No information	Bottom-up-Q Exactive Plus MS+ Ultimate 3000 RSLC, TMT Labeling	Spinal cord	Mice	Male	C57BL/6	3	(Hasan et al., 2019)
Q63810	Ppp3r1	Down	Immune response	Calcineurin subunit B type 1	No information	No information	No information	No information	No information	Bottom-up-Q Exactive Plus MS+ Ultimate 3000 RSLC, TMT Labeling	Spinal cord	Mice	Male	C57BL/6	3	(Hasan et al., 2019)
Q9JKK0	Rcan3	Up	Immune response	Calcipressin-3	No information	No information	No information	No information	No information	Bottom-up-Q Exactive Plus MS+ Ultimate 3000 RSLC, TMT Labeling	Spinal cord	Mice	Male	C57BL/6	3	(Hasan et al., 2019)
A2AR99	Calcrl	Down	Signaling	Calcitonin receptor-like protein	No information	No information	No information	No information	No information	Bottom-up-Q Exactive Plus MS+ Ultimate 3000 RSLC, TMT Labeling	Spinal cord	Mice	Male	C57BL/6	3	(Hasan et al., 2019)
B2RWX7	Cacna1e	Down	Binding	Calcium channel, voltage-dependent, R type, alpha 1E subunit	No information	No information	No information	No information	No information	Bottom-up-Q Exactive Plus MS+ Ultimate 3000 RSLC, TMT Labeling	Spinal cord	Mice	Male	C57BL/6	3	(Hasan et al., 2019)
Q8CBX0	Tmem63c	Down	Signaling	Calcium permeable stress-gated cation channel 1	No information	No information	No information	No information	No information	Bottom-up-Q Exactive Plus MS+ Ultimate 3000 RSLC, TMT Labeling	Spinal cord	Mice	Male	C57BL/6	3	(Hasan et al., 2019)
Q8CBX0	Tmem63c	Up	Signaling	Calcium permeable stress-gated cation channel 1	No information	No information	No information	No information	No information	Bottom-up-Q Exactive Plus MS+ Ultimate 3000 RSLC, TMT Labeling	Brain	Mice	Male	C57BL/6	3	(Hasan et al., 2019)
P49070	Camlg	Down	Signaling	Calcium signal-modulating cyclophilin ligand	No information	No information	No information	No information	No information	Bottom-up-Q Exactive Plus MS+ Ultimate 3000 RSLC, TMT Labeling	Spinal cord	Mice	Male	C57BL/6	3	(Hasan et al., 2019)
Q8CD10	Micu2	Up	Binding	Calcium uptake protein 2	No information	No information	No information	No information	No information	Bottom-up-Q Exactive Plus MS+ Ultimate 3000 RSLC, TMT Labeling	Spinal cord	Mice	Male	C57BL/6	3	(Hasan et al., 2019)
Q9CTY5	Micu3	Down	Binding	Calcium uptake protein 3	No information	No information	No information	No information	No information	Bottom-up-Q Exactive Plus MS+ Ultimate 3000 RSLC, TMT Labeling	Spinal cord	Mice	Male	C57BL/6	3	(Hasan et al., 2019)
B1AW58	Camk1d	Down	Signaling	Calcium/calmodulin-dependent protein kinase ID	No information	No information	No information	No information	No information	Bottom-up-Q Exactive Plus MS+ Ultimate 3000 RSLC, TMT Labeling	Spinal cord	Mice	Male	C57BL/6	3	(Hasan et al., 2019)
Q6QWF9	Camk2n1	Down	Signaling	Calcium/calmodulin-dependent protein kinase II inhibitor 1	No information	No information	No information	No information	No information	Bottom-up-Q Exactive Plus MS+ Ultimate 3000 RSLC, TMT Labeling	Spinal cord	Mice	Male	C57BL/6	3	(Hasan et al., 2019)
Q78WH7	Camk2n2	Down	Signaling	Calcium/calmodulin-dependent protein kinase II inhibitor 2	No information	No information	No information	No information	No information	Bottom-up-Q Exactive Plus MS+ Ultimate 3000 RSLC, TMT Labeling	Spinal cord	Mice	Male	C57BL/6	3	(Hasan et al., 2019)
Q8VBY2	Camkk1	Down	Signaling	Calcium/calmodulin-dependent protein kinase kinase 1	No information	No information	No information	No information	No information	Bottom-up-Q Exactive Plus MS+ Ultimate 3000 RSLC, TMT Labeling	Spinal cord	Mice	Male	C57BL/6	3	(Hasan et al., 2019)
Q8C078-5	Camkk2	Down	Signaling	Calcium/calmodulin-dependent protein kinase kinase 2	No information	No information	No information	No information	No information	Bottom-up-Q Exactive Plus MS+ Ultimate 3000 RSLC, TMT Labeling	Spinal cord	Mice	Male	C57BL/6	3	(Hasan et al., 2019)
P08414	Camk4	Down	Signaling	Calcium/calmodulin-dependent protein kinase type IV	No information	No information	No information	No information	No information	Bottom-up-Q Exactive Plus MS+ Ultimate 3000 RSLC, TMT Labeling	Spinal cord	Mice	Male	C57BL/6	3	(Hasan et al., 2019)
Q8BMD8	Slc25a24	Up	Signaling	Calcium-binding mitochondrial carrier protein SCaMC-1	No information	No information	No information	No information	No information	Bottom-up-Q Exactive Plus MS+ Ultimate 3000 RSLC, TMT Labeling	Spinal cord	Mice	Male	C57BL/6	3	(Hasan et al., 2019)
D3Z1M4	Cabp1	Down	Signaling	Calcium-binding protein 1	No information	No information	No information	No information	No information	Bottom-up-Q Exactive Plus MS+ Ultimate 3000 RSLC, TMT Labeling	Spinal cord	Mice	Male	C57BL/6	3	(Hasan et al., 2019)
Q06138	Cab39	Down	Signaling	Calcium-binding protein 39	No information	No information	No information	No information	No information	Bottom-up-Q Exactive Plus MS+ Ultimate 3000 RSLC, TMT Labeling	Spinal cord	Mice	Male	C57BL/6	3	(Hasan et al., 2019)
Q80TJ1	Cadps	Up	Exocytosis	Calcium-dependent secretion activator 1	No information	No information	No information	No information	No information	Bottom-up-Q Exactive Plus MS+ Ultimate 3000 RSLC, TMT Labeling	Brain	Mice	Male	C57BL/6	3	(Hasan et al., 2019)
Q80TJ1	Cadps	Down	Exocytosis	Calcium-dependent secretion activator 1	No information	No information	No information	No information	No information	Bottom-up-Q Exactive Plus MS+ Ultimate 3000 RSLC, TMT Labeling	Spinal cord	Mice	Male	C57BL/6	3	(Hasan et al., 2019)
A2ALL9	Atp2b3	Down	Signaling	Calcium-transporting ATPase	No information	No information	No information	No information	No information	Bottom-up-Q Exactive Plus MS+ Ultimate 3000 RSLC, TMT Labeling	Spinal cord	Mice	Male	C57BL/6	3	(Hasan et al., 2019)
S4R1C4	Atp2b2	Down	Signaling	Calcium-transporting ATPase	No information	No information	No information	No information	No information	Bottom-up-Q Exactive Plus MS+ Ultimate 3000 RSLC, TMT Labeling	Spinal cord	Mice	Male	C57BL/6	3	(Hasan et al., 2019)
Q08093	Cnn2	Up	Protease inhibitor	Calponin-2	No information	No information	No information	No information	No information	Bottom-up-Q Exactive Plus MS+ Ultimate 3000 RSLC, TMT Labeling	Spinal cord	Mice	Male	C57BL/6	3	(Hasan et al., 2019)
Q9DAW9	Cnn3	Up	Protease inhibitor	Calponin-3	No information	No information	No information	No information	No information	Bottom-up-Q Exactive Plus MS+ Ultimate 3000 RSLC, TMT Labeling	Spinal cord	Mice	Male	C57BL/6	3	(Hasan et al., 2019)
P14211	Calr	Up	Molecular chaperon	Calreticulin	No information	No information	No information	No information	No information	Bottom-up-Q Exactive Plus MS+ Ultimate 3000 RSLC, TMT Labeling	Spinal cord	Mice	Male	C57BL/6	3	(Hasan et al., 2019)
Q08331	Calb2	Down	Signaling	Calretinin	No information	No information	No information	No information	No information	Bottom-up-Q Exactive Plus MS+ Ultimate 3000 RSLC, TMT Labeling	Brain	Mice	Male	C57BL/6	3	(Hasan et al., 2019)
Q08331	Calb2	Down	Signaling	Calretinin	No information	No information	No information	No information	No information	Bottom-up-Q Exactive Plus MS+ Ultimate 3000 RSLC, TMT Labeling	Spinal cord	Mice	Male	C57BL/6	3	(Hasan et al., 2019)
O35887	Calu	Up	Molecular chaperon	Calumenin	No information	No information	No information	No information	No information	Bottom-up-Q Exactive Plus MS+ Ultimate 3000 RSLC, TMT Labeling	Spinal cord	Mice	Male	C57BL/6	3	(Hasan et al., 2019)
F7D7A9	Pkib	Down	Protease inhibitor	cAMP-dependent protein kinase inhibitor beta	No information	No information	No information	No information	No information	Bottom-up-Q Exactive Plus MS+ Ultimate 3000 RSLC, TMT Labeling	Spinal cord	Mice	Male	C57BL/6	3	(Hasan et al., 2019)
P12849	Prkar1b	Down	Metabolic	cAMP-dependent protein kinase type I-beta regulatory subunit	No information	No information	No information	No information	No information	Bottom-up-Q Exactive Plus MS+ Ultimate 3000 RSLC, TMT Labeling	Spinal cord	Mice	Male	C57BL/6	3	(Hasan et al., 2019)
E9Q827	Arpp19	Down	Protease inhibitor	cAMP-regulated phosphoprotein 19	No information	No information	No information	No information	No information	Bottom-up-Q Exactive Plus MS+ Ultimate 3000 RSLC, TMT Labeling	Spinal cord	Mice	Male	C57BL/6	3	(Hasan et al., 2019)
Q9DCB4-3	Arpp21	Up	Protease inhibitor	cAMP-regulated phosphoprotein 21	No information	No information	No information	No information	No information	Bottom-up-Q Exactive Plus MS+ Ultimate 3000 RSLC, TMT Labeling	Brain	Mice	Male	C57BL/6	3	(Hasan et al., 2019)
E9PVU7	Pde4d	Down	Metabolic	cAMP-specific 3',5'-cyclic phosphodiesterase 4D	No information	No information	No information	No information	No information	Bottom-up-Q Exactive Plus MS+ Ultimate 3000 RSLC, TMT Labeling	Spinal cord	Mice	Male	C57BL/6	3	(Hasan et al., 2019)
E9Q0W7	Pde7b	Down	Metabolic	cAMP-specific 3',5'-cyclic phosphodiesterase 7B	No information	No information	No information	No information	No information	Bottom-up-Q Exactive Plus MS+ Ultimate 3000 RSLC, TMT Labeling	Spinal cord	Mice	Male	C57BL/6	3	(Hasan et al., 2019)
Q99LB4	Capg	Up	Structural	Capping protein (Actin filament), gelsolin-like	No information	No information	No information	No information	No information	Bottom-up-Q Exactive Plus MS+ Ultimate 3000 RSLC, TMT Labeling	Spinal cord	Mice	Male	C57BL/6	3	(Hasan et al., 2019)
Q8C196	Cps1	Down	Metabolic	Carbamoyl-phosphate synthase	No information	No information	No information	No information	No information	Bottom-up-Q Exactive Plus MS+ Ultimate 3000 RSLC, TMT Labeling	Brain	Mice	Male	C57BL/6	3	(Hasan et al., 2019)
P13634	Ca1	Down	Metabolic	Carbonic anhydrase 1	No information	No information	No information	No information	No information	Bottom-up-Q Exactive Plus MS+ Ultimate 3000 RSLC, TMT Labeling	Brain	Mice	Male	C57BL/6	3	(Hasan et al., 2019)
Q9D6N1	Ca13	Up	Metabolic	Carbonic anhydrase 13	No information	No information	No information	No information	No information	Bottom-up-Q Exactive Plus MS+ Ultimate 3000 RSLC, TMT Labeling	Spinal cord	Mice	Male	C57BL/6	3	(Hasan et al., 2019)
Q9WVT6	Ca14	Down	Metabolic	Carbonic anhydrase 14	No information	No information	No information	No information	No information	Bottom-up-Q Exactive Plus MS+ Ultimate 3000 RSLC, TMT Labeling	Spinal cord	Mice	Male	C57BL/6	3	(Hasan et al., 2019)
P16015	Ca3	Down	Metabolic	Carbonic anhydrase 3	No information	No information	No information	No information	No information	Bottom-up-Q Exactive Plus MS+ Ultimate 3000 RSLC, TMT Labeling	Brain	Mice	Male	C57BL/6	3	(Hasan et al., 2019)
Q64444	Ca4	Down	Metabolic	Carbonic anhydrase 4	No information	No information	No information	No information	No information	Bottom-up-Q Exactive Plus MS+ Ultimate 3000 RSLC, TMT Labeling	Spinal cord	Mice	Male	C57BL/6	3	(Hasan et al., 2019)
Q9QZA0	Ca5b	Up	Metabolic	Carbonic anhydrase 5B	No information	No information	No information	No information	No information	Bottom-up-Q Exactive Plus MS+ Ultimate 3000 RSLC, TMT Labeling	Spinal cord	Mice	Male	C57BL/6	3	(Hasan et al., 2019)
P23953	Ces1c	Down	Metabolic	Carboxylesterase 1C	No information	No information	No information	No information	No information	Bottom-up-Q Exactive Plus MS+ Ultimate 3000 RSLC, TMT Labeling	Brain	Mice	Male	C57BL/6	3	(Hasan et al., 2019)
G3X8T3	Ctsa	Up	Metabolic	Carboxypeptidase	No information	No information	No information	No information	No information	Bottom-up-Q Exactive Plus MS+ Ultimate 3000 RSLC, TMT Labeling	Spinal cord	Mice	Male	C57BL/6	3	(Hasan et al., 2019)
Q80V42	Cpm	Down	Metabolic	Carboxypeptidase M	No information	No information	No information	No information	No information	Bottom-up-Q Exactive Plus MS+ Ultimate 3000 RSLC, TMT Labeling	Spinal cord	Mice	Male	C57BL/6	3	(Hasan et al., 2019)
E9PX09	Carns1	Down	Metabolic	Carnosine synthase 1	No information	No information	No information	No information	No information	Bottom-up-Q Exactive Plus MS+ Ultimate 3000 RSLC, TMT Labeling	Spinal cord	Mice	Male	C57BL/6	3	(Hasan et al., 2019)
Q8R555	Crtac1	Down	Structural	Cartilage acidic protein 1	No information	No information	No information	No information	No information	Bottom-up-Q Exactive Plus MS+ Ultimate 3000 RSLC, TMT Labeling	Spinal cord	Mice	Male	C57BL/6	3	(Hasan et al., 2019)
B9EJ23	Cask	Down	Signaling	Cask protein	No information	No information	No information	No information	No information	Bottom-up-Q Exactive Plus MS+ Ultimate 3000 RSLC, TMT Labeling	Spinal cord	Mice	Male	C57BL/6	3	(Hasan et al., 2019)
Q6P9K8	Caskin1	Down	Signaling	Caskin-1	No information	No information	No information	No information	No information	Bottom-up-Q Exactive Plus MS+ Ultimate 3000 RSLC, TMT Labeling	Spinal cord	Mice	Male	C57BL/6	3	(Hasan et al., 2019)
A2AIV8	Card9	Up	Apoptosis	Caspase recruitment domain-containing protein 9	No information	No information	No information	No information	No information	Bottom-up-Q Exactive Plus MS+ Ultimate 3000 RSLC, TMT Labeling	Spinal cord	Mice	Male	C57BL/6	3	(Hasan et al., 2019)
P29452	Casp1	Up	Apoptosis	Caspase-1	No information	No information	No information	No information	No information	Bottom-up-Q Exactive Plus MS+ Ultimate 3000 RSLC, TMT Labeling	Spinal cord	Mice	Male	C57BL/6	3	(Hasan et al., 2019)
O08736	Casp12	Up	Apoptosis	Caspase-12	No information	No information	No information	No information	No information	Bottom-up-Q Exactive Plus MS+ Ultimate 3000 RSLC, TMT Labeling	Spinal cord	Mice	Male	C57BL/6	3	(Hasan et al., 2019)
O08738	Casp6	Up	Apoptosis	Caspase-6	No information	No information	No information	No information	No information	Bottom-up-Q Exactive Plus MS+ Ultimate 3000 RSLC, TMT Labeling	Spinal cord	Mice	Male	C57BL/6	3	(Hasan et al., 2019)
O89110	Casp8	Up	Apoptosis	Caspase-8	No information	No information	No information	No information	No information	Bottom-up-Q Exactive Plus MS+ Ultimate 3000 RSLC, TMT Labeling	Spinal cord	Mice	Male	C57BL/6	3	(Hasan et al., 2019)
Q5J8K8	Erc2	Down	Translation	CAST1/ERC2 splicing variant-1	No information	No information	No information	No information	No information	Bottom-up-Q Exactive Plus MS+ Ultimate 3000 RSLC, TMT Labeling	Spinal cord	Mice	Male	C57BL/6	3	(Hasan et al., 2019)
Q8BIG7	Comtd1	Down	Metabolic	Catechol O-methyltransferase domain-containing protein 1	No information	No information	No information	No information	No information	Bottom-up-Q Exactive Plus MS+ Ultimate 3000 RSLC, TMT Labeling	Spinal cord	Mice	Male	C57BL/6	3	(Hasan et al., 2019)
P26231	Ctnna1	Up	Structural	Catenin alpha-1	No information	No information	No information	No information	No information	Bottom-up-Q Exactive Plus MS+ Ultimate 3000 RSLC, TMT Labeling	Spinal cord	Mice	Male	C57BL/6	3	(Hasan et al., 2019)
P10605	Ctsb	Up	Protease	Cathepsin B	No information	No information	No information	No information	No information	Bottom-up-Q Exactive Plus MS+ Ultimate 3000 RSLC, TMT Labeling	Spinal cord	Mice	Male	C57BL/6	3	(Hasan et al., 2019)
P06797	Ctsl	Up	Protease	Cathepsin L1	No information	No information	No information	No information	No information	Bottom-up-Q Exactive Plus MS+ Ultimate 3000 RSLC, TMT Labeling	Brain	Mice	Male	C57BL/6	3	(Hasan et al., 2019)
Q545I6	Ctsz	Up	Protease	Cathepsin Z	No information	No information	No information	No information	No information	Bottom-up-Q Exactive Plus MS+ Ultimate 3000 RSLC, TMT Labeling	Spinal cord	Mice	Male	C57BL/6	3	(Hasan et al., 2019)
Q8BHE3	Atcay	Down	Protease	Caytaxin	No information	No information	No information	No information	No information	Bottom-up-Q Exactive Plus MS+ Ultimate 3000 RSLC, TMT Labeling	Spinal cord	Mice	Male	C57BL/6	3	(Hasan et al., 2019)
P53569	Cebpz	Up	Transcription	CCAAT/enhancer-binding protein zeta	No information	No information	No information	No information	No information	Bottom-up-Q Exactive Plus MS+ Ultimate 3000 RSLC, TMT Labeling	Brain	Mice	Male	C57BL/6	3	(Hasan et al., 2019)
A6MDD3	Cd109	Up	Immune response	CD109 antigen	No information	No information	No information	No information	No information	Bottom-up-Q Exactive Plus MS+ Ultimate 3000 RSLC, TMT Labeling	Brain stem	Mice	Male	C57BL/6	3	(Hasan et al., 2019)
A6MDD3	Cd109	Up	Immune response	CD109 antigen	No information	No information	No information	No information	No information	Bottom-up-Q Exactive Plus MS+ Ultimate 3000 RSLC, TMT Labeling	Spinal cord	Mice	Male	C57BL/6	3	(Hasan et al., 2019)
Q3U472	Cd274	Up	Immune response	CD274 antigen	No information	No information	No information	No information	No information	Bottom-up-Q Exactive Plus MS+ Ultimate 3000 RSLC, TMT Labeling	Spinal cord	Mice	Male	C57BL/6	3	(Hasan et al., 2019)
A2APM2	Cd44	Up	Immune response	CD44 antigen	No information	No information	No information	No information	No information	Bottom-up-Q Exactive Plus MS+ Ultimate 3000 RSLC, TMT Labeling	Cerebellum	Mice	Male	C57BL/6	3	(Hasan et al., 2019)
A2APM2	Cd44	Up	Immune response	CD44 antigen	No information	No information	No information	No information	No information	Bottom-up-Q Exactive Plus MS+ Ultimate 3000 RSLC, TMT Labeling	Spinal cord	Mice	Male	C57BL/6	3	(Hasan et al., 2019)
Q18PH8	Cd48	Up	Immune response	CD48	No information	No information	No information	No information	No information	Bottom-up-Q Exactive Plus MS+ Ultimate 3000 RSLC, TMT Labeling	Spinal cord	Mice	Male	C57BL/6	3	(Hasan et al., 2019)
Q3UII2	Cd82	Down	Immune response	CD82 antigen	No information	No information	No information	No information	No information	Bottom-up-Q Exactive Plus MS+ Ultimate 3000 RSLC, TMT Labeling	Spinal cord	Mice	Male	C57BL/6	3	(Hasan et al., 2019)
B2RU38	Cd84	Up	Immune response	CD84 antigen	No information	No information	No information	No information	No information	Bottom-up-Q Exactive Plus MS+ Ultimate 3000 RSLC, TMT Labeling	Spinal cord	Mice	Male	C57BL/6	3	(Hasan et al., 2019)
P40240	Cd9	Up	Immune response	CD9 antigen	No information	No information	No information	No information	No information	Bottom-up-Q Exactive Plus MS+ Ultimate 3000 RSLC, TMT Labeling	Spinal cord	Mice	Male	C57BL/6	3	(Hasan et al., 2019)
Q8JZX9	Cdc42ep2	Down	Structural	Cdc42 effector protein 2	No information	No information	No information	No information	No information	Bottom-up-Q Exactive Plus MS+ Ultimate 3000 RSLC, TMT Labeling	Spinal cord	Mice	Male	C57BL/6	3	(Hasan et al., 2019)
Q8BGH7	Cdc42se2	Down	Structural	CDC42 small effector protein 2	No information	No information	No information	No information	No information	Bottom-up-Q Exactive Plus MS+ Ultimate 3000 RSLC, TMT Labeling	Spinal cord	Mice	Male	C57BL/6	3	(Hasan et al., 2019)
Q8BI72	Cdkn2aip	Down	Structural	CDKN2A-interacting protein	No information	No information	No information	No information	No information	Bottom-up-Q Exactive Plus MS+ Ultimate 3000 RSLC, TMT Labeling	Spinal cord	Mice	Male	C57BL/6	3	(Hasan et al., 2019)
Q6PG83	Gbp9	Up	Transcription	cDNA sequence BC057170	No information	No information	No information	No information	No information	Bottom-up-Q Exactive Plus MS+ Ultimate 3000 RSLC, TMT Labeling	Spinal cord	Mice	Male	C57BL/6	3	(Hasan et al., 2019)
B7ZMW5	Pald1	Up	Transcription	cDNA sequence X99384	No information	No information	No information	No information	No information	Bottom-up-Q Exactive Plus MS+ Ultimate 3000 RSLC, TMT Labeling	Spinal cord	Mice	Male	C57BL/6	3	(Hasan et al., 2019)
G3UZM4	Cadm2	Down	Structural	Cell adhesion molecule 2	No information	No information	No information	No information	No information	Bottom-up-Q Exactive Plus MS+ Ultimate 3000 RSLC, TMT Labeling	Spinal cord	Mice	Male	C57BL/6	3	(Hasan et al., 2019)
Q9JKC6	Cend1	Down	Differentiation	Cell cycle exit and neuronal differentiation protein 1	No information	No information	No information	No information	No information	Bottom-up-Q Exactive Plus MS+ Ultimate 3000 RSLC, TMT Labeling	Cerebellum	Mice	Male	C57BL/6	3	(Hasan et al., 2019)
Q9JKC6	Cend1	Down	Differentiation	Cell cycle exit and neuronal differentiation protein 1	No information	No information	No information	No information	No information	Bottom-up-Q Exactive Plus MS+ Ultimate 3000 RSLC, TMT Labeling	Spinal cord	Mice	Male	C57BL/6	3	(Hasan et al., 2019)
P60766-1	Cdc42	Up	Signaling	Cell division control protein 42 homolog	No information	No information	No information	No information	No information	Bottom-up-Q Exactive Plus MS+ Ultimate 3000 RSLC, TMT Labeling	Brain	Mice	Male	C57BL/6	3	(Hasan et al., 2019)
Q8CH18	Ccar1	Up	Signaling	Cell division cycle and apoptosis regulator protein 1	No information	No information	No information	No information	No information	Bottom-up-Q Exactive Plus MS+ Ultimate 3000 RSLC, TMT Labeling	Spinal cord	Mice	Male	C57BL/6	3	(Hasan et al., 2019)
Q923C5	Cenpb	Up	Immune response	Cenpb protein	No information	No information	No information	No information	No information	Bottom-up-Q Exactive Plus MS+ Ultimate 3000 RSLC, TMT Labeling	Brain	Mice	Male	C57BL/6	3	(Hasan et al., 2019)
Q8QZT2	Ccsap	Down	Structural	Centriole, cilia and spindle-associated protein	No information	No information	No information	No information	No information	Bottom-up-Q Exactive Plus MS+ Ultimate 3000 RSLC, TMT Labeling	Spinal cord	Mice	Male	C57BL/6	3	(Hasan et al., 2019)
Q80U49	Cep170b	Down	Structural	Centrosomal protein of 170 kDa protein B	No information	No information	No information	No information	No information	Bottom-up-Q Exactive Plus MS+ Ultimate 3000 RSLC, TMT Labeling	Spinal cord	Mice	Male	C57BL/6	3	(Hasan et al., 2019)
P97817	Cdr2	Down	Immune response	Cerebellar degeneration-related protein 2	No information	No information	No information	No information	No information	Bottom-up-Q Exactive Plus MS+ Ultimate 3000 RSLC, TMT Labeling	Spinal cord	Mice	Male	C57BL/6	3	(Hasan et al., 2019)
E9PZD8	Cp	Up	Metabolic	Ceruloplasmin	No information	No information	No information	No information	No information	Bottom-up-Q Exactive Plus MS+ Ultimate 3000 RSLC, TMT Labeling	Spinal cord	Mice	Male	C57BL/6	3	(Hasan et al., 2019)
Q61410	Prkg2	Down	Metabolic	cGMP-dependent protein kinase 2	No information	No information	No information	No information	No information	Bottom-up-Q Exactive Plus MS+ Ultimate 3000 RSLC, TMT Labeling	Spinal cord	Mice	Male	C57BL/6	3	(Hasan et al., 2019)
Q921W0	Chmp1a	Down	Apoptosis	Charged multivesicular body protein 1a	No information	No information	No information	No information	No information	Bottom-up-Q Exactive Plus MS+ Ultimate 3000 RSLC, TMT Labeling	Brain	Mice	Male	C57BL/6	3	(Hasan et al., 2019)
Q8BJF9	Chmp2b	Down	Apoptosis	Charged multivesicular body protein 2b	No information	No information	No information	No information	No information	Bottom-up-Q Exactive Plus MS+ Ultimate 3000 RSLC, TMT Labeling	Spinal cord	Mice	Male	C57BL/6	3	(Hasan et al., 2019)
Q8R1T1	Chmp7	Down	Apoptosis	Charged multivesicular body protein 7	No information	No information	No information	No information	No information	Bottom-up-Q Exactive Plus MS+ Ultimate 3000 RSLC, TMT Labeling	Spinal cord	Mice	Male	C57BL/6	3	(Hasan et al., 2019)
Q61362	Chi3l1	Up	Blood related	Chitinase-3-like protein 1	No information	No information	No information	No information	No information	Bottom-up-Q Exactive Plus MS+ Ultimate 3000 RSLC, TMT Labeling	Spinal cord	Mice	Male	C57BL/6	3	(Hasan et al., 2019)
Q9Z1Q5	Clic1	Up	Structural	Chloride intracellular channel protein 1	No information	No information	No information	No information	No information	Bottom-up-Q Exactive Plus MS+ Ultimate 3000 RSLC, TMT Labeling	Spinal cord	Mice	Male	C57BL/6	3	(Hasan et al., 2019)
Q8BY89	Slc44a2	Up	Transportation	Choline transporter-like protein 2	No information	No information	No information	No information	No information	Bottom-up-Q Exactive Plus MS+ Ultimate 3000 RSLC, TMT Labeling	Spinal cord	Mice	Male	C57BL/6	3	(Hasan et al., 2019)
Q811Q9	Pcyt1b	Down	Metabolic	Choline-phosphate cytidylyltransferase B	No information	No information	No information	No information	No information	Bottom-up-Q Exactive Plus MS+ Ultimate 3000 RSLC, TMT Labeling	Spinal cord	Mice	Male	C57BL/6	3	(Hasan et al., 2019)
Q542R4	Chrm3	Down	Signaling	Cholinergic receptor, muscarinic 3	No information	No information	No information	No information	No information	Bottom-up-Q Exactive Plus MS+ Ultimate 3000 RSLC, TMT Labeling	Spinal cord	Mice	Male	C57BL/6	3	(Hasan et al., 2019)
P83917	Cbx1	Up	Binging	Chromobox protein homolog 1	No information	No information	No information	No information	No information	Bottom-up-Q Exactive Plus MS+ Ultimate 3000 RSLC, TMT Labeling	Spinal cord	Mice	Male	C57BL/6	3	(Hasan et al., 2019)
P26339	Chga	Down	Protease	Chromogranin-A	No information	No information	No information	No information	No information	Bottom-up-Q Exactive Plus MS+ Ultimate 3000 RSLC, TMT Labeling	Brain	Mice	Male	C57BL/6	3	(Hasan et al., 2019)
P51642	Cntf	Up	Immune response	Ciliary neurotrophic factor	No information	No information	No information	No information	No information	Bottom-up-Q Exactive Plus MS+ Ultimate 3000 RSLC, TMT Labeling	Spinal cord	Mice	Male	C57BL/6	3	(Hasan et al., 2019)
Q80X68	Csl	Down	Metabolic	Citrate synthase	No information	No information	No information	No information	No information	Bottom-up-Q Exactive Plus MS+ Ultimate 3000 RSLC, TMT Labeling	Spinal cord	Mice	Male	C57BL/6	3	(Hasan et al., 2019)
E9QL53	Cit	Down	Cytokinesis	Citron Rho-interacting kinase	No information	No information	No information	No information	No information	Bottom-up-Q Exactive Plus MS+ Ultimate 3000 RSLC, TMT Labeling	Spinal cord	Mice	Male	C57BL/6	3	(Hasan et al., 2019)
F6SBR5	Cit	Down	Cytokinesis	Citron Rho-interacting kinase	No information	No information	No information	No information	No information	Bottom-up-Q Exactive Plus MS+ Ultimate 3000 RSLC, TMT Labeling	Spinal cord	Mice	Male	C57BL/6	3	(Hasan et al., 2019)
Q9WVI9	Mapk8ip1	Down	Signaling	C-Jun-amino-terminal kinase-interacting protein 1	No information	No information	No information	No information	No information	Bottom-up-Q Exactive Plus MS+ Ultimate 3000 RSLC, TMT Labeling	Spinal cord	Mice	Male	C57BL/6	3	(Hasan et al., 2019)
K3W4S4	Mapk8ip3	Down	Signaling	C-Jun-amino-terminal kinase-interacting protein 3	No information	No information	No information	No information	No information	Bottom-up-Q Exactive Plus MS+ Ultimate 3000 RSLC, TMT Labeling	Spinal cord	Mice	Male	C57BL/6	3	(Hasan et al., 2019)
Q61548	Snap91	Down	Structural	Clathrin coat assembly protein AP180	No information	No information	No information	No information	No information	Bottom-up-Q Exactive Plus MS+ Ultimate 3000 RSLC, TMT Labeling	Spinal cord	Mice	Male	C57BL/6	3	(Hasan et al., 2019)
B1AWD9	Clta	Down	Structural	Clathrin light chain A	No information	No information	No information	No information	No information	Bottom-up-Q Exactive Plus MS+ Ultimate 3000 RSLC, TMT Labeling	Spinal cord	Mice	Male	C57BL/6	3	(Hasan et al., 2019)
Q6IRU5	Cltb	Down	Structural	Clathrin light chain B	No information	No information	No information	No information	No information	Bottom-up-Q Exactive Plus MS+ Ultimate 3000 RSLC, TMT Labeling	Spinal cord	Mice	Male	C57BL/6	3	(Hasan et al., 2019)
Q8BG92	Clvs2	Down	Binding	Clavesin-2	No information	No information	No information	No information	No information	Bottom-up-Q Exactive Plus MS+ Ultimate 3000 RSLC, TMT Labeling	Spinal cord	Mice	Male	C57BL/6	3	(Hasan et al., 2019)
Q6P912	Clic3	Down	Signaling	Clic3 protein	No information	No information	No information	No information	No information	Bottom-up-Q Exactive Plus MS+ Ultimate 3000 RSLC, TMT Labeling	Cerebellum	Mice	Male	C57BL/6	3	(Hasan et al., 2019)
Q549A5	Clu	Up	Molecular chaperon	Clusterin	No information	No information	No information	No information	No information	Bottom-up-Q Exactive Plus MS+ Ultimate 3000 RSLC, TMT Labeling	Spinal cord	Mice	Male	C57BL/6	3	(Hasan et al., 2019)
Q9D486	Cmip	Down	Immune response	C-Maf-inducing protein	No information	No information	No information	No information	No information	Bottom-up-Q Exactive Plus MS+ Ultimate 3000 RSLC, TMT Labeling	Spinal cord	Mice	Male	C57BL/6	3	(Hasan et al., 2019)
P97325	St3gal3	Down	Metabolic	CMP-N-acetylneuraminate-beta-1,4-galactoside alpha-2,3-sialyltransferase	No information	No information	No information	No information	No information	Bottom-up-Q Exactive Plus MS+ Ultimate 3000 RSLC, TMT Labeling	Spinal cord	Mice	Male	C57BL/6	3	(Hasan et al., 2019)
C9K0Z6	Cntfr	Down	Immune response	CNTF receptor alpha subunit	No information	No information	No information	No information	No information	Bottom-up-Q Exactive Plus MS+ Ultimate 3000 RSLC, TMT Labeling	Spinal cord	Mice	Male	C57BL/6	3	(Hasan et al., 2019)
Q9CQI6	Cotl1	Up	Structural	Coactosin-like protein	No information	No information	No information	No information	No information	Bottom-up-Q Exactive Plus MS+ Ultimate 3000 RSLC, TMT Labeling	Spinal cord	Mice	Male	C57BL/6	3	(Hasan et al., 2019)
Q9JHH9	Copz2	Up	Transportation	Coatomer subunit zeta-2	No information	No information	No information	No information	No information	Bottom-up-Q Exactive Plus MS+ Ultimate 3000 RSLC, TMT Labeling	Spinal cord	Mice	Male	C57BL/6	3	(Hasan et al., 2019)
Q3UHY7	Ccdc32	Down	Structural	Coiled-coil domain containing 32	No information	No information	No information	No information	No information	Bottom-up-Q Exactive Plus MS+ Ultimate 3000 RSLC, TMT Labeling	Spinal cord	Mice	Male	C57BL/6	3	(Hasan et al., 2019)
Q8C6E0	Cfap36	Down	Structural	Coiled-coil domain-containing protein 104	No information	No information	No information	No information	No information	Bottom-up-Q Exactive Plus MS+ Ultimate 3000 RSLC, TMT Labeling	Spinal cord	Mice	Male	C57BL/6	3	(Hasan et al., 2019)
Q3TC33	Ccdc127	Down	Structural	Coiled-coil domain-containing protein 127	No information	No information	No information	No information	No information	Bottom-up-Q Exactive Plus MS+ Ultimate 3000 RSLC, TMT Labeling	Spinal cord	Mice	Male	C57BL/6	3	(Hasan et al., 2019)
Q8C7V8	Ccdc134	Up	Structural	Coiled-coil domain-containing protein 134	No information	No information	No information	No information	No information	Bottom-up-Q Exactive Plus MS+ Ultimate 3000 RSLC, TMT Labeling	Spinal cord	Mice	Male	C57BL/6	3	(Hasan et al., 2019)
Q3UHB8	Ccdc177	Down	Structural	Coiled-coil domain-containing protein 177	No information	No information	No information	No information	No information	Bottom-up-Q Exactive Plus MS+ Ultimate 3000 RSLC, TMT Labeling	Spinal cord	Mice	Male	C57BL/6	3	(Hasan et al., 2019)
E9Q2S9	Ccdc43	Down	Structural	Coiled-coil domain-containing protein 43	No information	No information	No information	No information	No information	Bottom-up-Q Exactive Plus MS+ Ultimate 3000 RSLC, TMT Labeling	Spinal cord	Mice	Male	C57BL/6	3	(Hasan et al., 2019)
Q6PDY0	Ccdc85b	Down	Structural	Coiled-coil domain-containing protein 85B	No information	No information	No information	No information	No information	Bottom-up-Q Exactive Plus MS+ Ultimate 3000 RSLC, TMT Labeling	Cerebellum	Mice	Male	C57BL/6	3	(Hasan et al., 2019)
E9Q6B2	Ccdc85c	Down	Structural	Coiled-coil domain-containing protein 85C	No information	No information	No information	No information	No information	Bottom-up-Q Exactive Plus MS+ Ultimate 3000 RSLC, TMT Labeling	Spinal cord	Mice	Male	C57BL/6	3	(Hasan et al., 2019)
Q91YQ3	Csdc2	Down	Transcription	Cold shock domain-containing protein C2	No information	No information	No information	No information	No information	Bottom-up-Q Exactive Plus MS+ Ultimate 3000 RSLC, TMT Labeling	Spinal cord	Mice	Male	C57BL/6	3	(Hasan et al., 2019)
Q60847	Col12a1	Up	Structural	Collagen alpha-1(XII) chain	No information	No information	No information	No information	No information	Bottom-up-Q Exactive Plus MS+ Ultimate 3000 RSLC, TMT Labeling	Spinal cord	Mice	Male	C57BL/6	3	(Hasan et al., 2019)
K3W4R4	Col14a1	Up	Structural	Collagen alpha-1(XIV) chain	No information	No information	No information	No information	No information	Bottom-up-Q Exactive Plus MS+ Ultimate 3000 RSLC, TMT Labeling	Spinal cord	Mice	Male	C57BL/6	3	(Hasan et al., 2019)
O35206	Col15a1	Up	Structural	Collagen alpha-1(XV) chain	No information	No information	No information	No information	No information	Bottom-up-Q Exactive Plus MS+ Ultimate 3000 RSLC, TMT Labeling	Spinal cord	Mice	Male	C57BL/6	3	(Hasan et al., 2019)
E9QPX1	Col18a1	Up	Structural	Collagen alpha-1(XVIII) chain	No information	No information	No information	No information	No information	Bottom-up-Q Exactive Plus MS+ Ultimate 3000 RSLC, TMT Labeling	Spinal cord	Mice	Male	C57BL/6	3	(Hasan et al., 2019)
Q30D77	Col24a1	Up	Structural	Collagen alpha-1(XXIV) chain	No information	No information	No information	No information	No information	Bottom-up-Q Exactive Plus MS+ Ultimate 3000 RSLC, TMT Labeling	Spinal cord	Mice	Male	C57BL/6	3	(Hasan et al., 2019)
P08122	Col4a2	Up	Structural	Collagen alpha-2(IV) chain	No information	No information	No information	No information	No information	Bottom-up-Q Exactive Plus MS+ Ultimate 3000 RSLC, TMT Labeling	Spinal cord	Mice	Male	C57BL/6	3	(Hasan et al., 2019)
Q9JLI2	Col5a3	Up	Structural	Collagen type V alpha 3 chain	No information	No information	No information	No information	No information	Bottom-up-Q Exactive Plus MS+ Ultimate 3000 RSLC, TMT Labeling	Spinal cord	Mice	Male	C57BL/6	3	(Hasan et al., 2019)
P98086	C1qa	Up	Immune response	Complement C1q subcomponent subunit A	No information	No information	No information	No information	No information	Bottom-up-Q Exactive Plus MS+ Ultimate 3000 RSLC, TMT Labeling	Brain stem	Mice	Male	C57BL/6	3	(Hasan et al., 2019)
P14106	C1qb	Up	Immune response	Complement C1q subcomponent subunit B	No information	No information	No information	No information	No information	Bottom-up-Q Exactive Plus MS+ Ultimate 3000 RSLC, TMT Labeling	Spinal cord	Mice	Male	C57BL/6	3	(Hasan et al., 2019)
P14106	C1qb	Up	Immune response	Complement C1q subcomponent subunit B	No information	No information	No information	No information	No information	Bottom-up-Q Exactive Plus MS+ Ultimate 3000 RSLC, TMT Labeling	Brain stem	Mice	Male	C57BL/6	3	(Hasan et al., 2019)
Q02105	C1qc	Up	Immune response	Complement C1q subcomponent subunit C	No information	No information	No information	No information	No information	Bottom-up-Q Exactive Plus MS+ Ultimate 3000 RSLC, TMT Labeling	Cerebellum	Mice	Male	C57BL/6	3	(Hasan et al., 2019)
Q02105	C1qc	Up	Immune response	Complement C1q subcomponent subunit C	No information	No information	No information	No information	No information	Bottom-up-Q Exactive Plus MS+ Ultimate 3000 RSLC, TMT Labeling	Brain	Mice	Male	C57BL/6	3	(Hasan et al., 2019)
Q02105	C1qc	Up	Immune response	Complement C1q subcomponent subunit C	No information	No information	No information	No information	No information	Bottom-up-Q Exactive Plus MS+ Ultimate 3000 RSLC, TMT Labeling	Brain stem	Mice	Male	C57BL/6	3	(Hasan et al., 2019)
Q02105	C1qc	Up	Immune response	Complement C1q subcomponent subunit C	No information	No information	No information	No information	No information	Bottom-up-Q Exactive Plus MS+ Ultimate 3000 RSLC, TMT Labeling	Spinal cord	Mice	Male	C57BL/6	3	(Hasan et al., 2019)
P01027	C3	Up	Immune response	Complement C3	No information	No information	No information	No information	No information	Bottom-up-Q Exactive Plus MS+ Ultimate 3000 RSLC, TMT Labeling	Spinal cord	Mice	Male	C57BL/6	3	(Hasan et al., 2019)
Q8R5L1	C1qbp	Down	Immune response	Complement component 1 Q subcomponent-binding protein	No information	No information	No information	No information	No information	Bottom-up-Q Exactive Plus MS+ Ultimate 3000 RSLC, TMT Labeling	Spinal cord	Mice	Male	C57BL/6	3	(Hasan et al., 2019)
B2RWX2	C4b	Up	Immune response	Complement component 4B	No information	No information	No information	No information	No information	Bottom-up-Q Exactive Plus MS+ Ultimate 3000 RSLC, TMT Labeling	Spinal cord	Mice	Male	C57BL/6	3	(Hasan et al., 2019)
Q64735	Cr1l	Up	Immune response	Complement component receptor 1-like protein	No information	No information	No information	No information	No information	Bottom-up-Q Exactive Plus MS+ Ultimate 3000 RSLC, TMT Labeling	Spinal cord	Mice	Male	C57BL/6	3	(Hasan et al., 2019)
E9Q8I0	Cfh	Up	Immune response	Complement factor H	No information	No information	No information	No information	No information	Bottom-up-Q Exactive Plus MS+ Ultimate 3000 RSLC, TMT Labeling	Spinal cord	Mice	Male	C57BL/6	3	(Hasan et al., 2019)
Q8BUY5	Timmdc1	Down	Structural	Complex I assembly factor TIMMDC1	No information	No information	No information	No information	No information	Bottom-up-Q Exactive Plus MS+ Ultimate 3000 RSLC, TMT Labeling	Spinal cord	Mice	Male	C57BL/6	3	(Hasan et al., 2019)
Q9D1R1	Tmem126b	Down	Structural	Complex I assembly factor TMEM126B	No information	No information	No information	No information	No information	Bottom-up-Q Exactive Plus MS+ Ultimate 3000 RSLC, TMT Labeling	Spinal cord	Mice	Male	C57BL/6	3	(Hasan et al., 2019)
P63040	Cplx1	Down	Exocytosis	Complexin-1	No information	No information	No information	No information	No information	Bottom-up-Q Exactive Plus MS+ Ultimate 3000 RSLC, TMT Labeling	Spinal cord	Mice	Male	C57BL/6	3	(Hasan et al., 2019)
P84086	Cplx2	Down	Exocytosis	Complexin-2	No information	No information	No information	No information	No information	Bottom-up-Q Exactive Plus MS+ Ultimate 3000 RSLC, TMT Labeling	Spinal cord	Mice	Male	C57BL/6	3	(Hasan et al., 2019)
Q8CBC4	Cnst	Down	Binding	Consortin	No information	No information	No information	No information	No information	Bottom-up-Q Exactive Plus MS+ Ultimate 3000 RSLC, TMT Labeling	Spinal cord	Mice	Male	C57BL/6	3	(Hasan et al., 2019)
E9QNF7	Cntnap2	Down	Myelin component	Contactin-associated protein-like 2	No information	No information	No information	No information	No information	Bottom-up-Q Exactive Plus MS+ Ultimate 3000 RSLC, TMT Labeling	Spinal cord	Mice	Male	C57BL/6	3	(Hasan et al., 2019)
P59108	Cpne2	Up	Binding	Copine-2	No information	No information	No information	No information	No information	Bottom-up-Q Exactive Plus MS+ Ultimate 3000 RSLC, TMT Labeling	Spinal cord	Mice	Male	C57BL/6	3	(Hasan et al., 2019)
Q8BLR2	Cpne4	Down	Binding	Copine-4	No information	No information	No information	No information	No information	Bottom-up-Q Exactive Plus MS+ Ultimate 3000 RSLC, TMT Labeling	Spinal cord	Mice	Male	C57BL/6	3	(Hasan et al., 2019)
Q8JZW4	Cpne5	Down	Binding	Copine-5	No information	No information	No information	No information	No information	Bottom-up-Q Exactive Plus MS+ Ultimate 3000 RSLC, TMT Labeling	Spinal cord	Mice	Male	C57BL/6	3	(Hasan et al., 2019)
Q0VE82	Cpne7	Down	Binding	Copine-7	No information	No information	No information	No information	No information	Bottom-up-Q Exactive Plus MS+ Ultimate 3000 RSLC, TMT Labeling	Spinal cord	Mice	Male	C57BL/6	3	(Hasan et al., 2019)
Q9DC53	Cpne8	Up	Binding	Copine-8	No information	No information	No information	No information	No information	Bottom-up-Q Exactive Plus MS+ Ultimate 3000 RSLC, TMT Labeling	Spinal cord	Mice	Male	C57BL/6	3	(Hasan et al., 2019)
Q9D8X1	Cutc	Up	Binding	Copper homeostasis protein cutC homolog	No information	No information	No information	No information	No information	Bottom-up-Q Exactive Plus MS+ Ultimate 3000 RSLC, TMT Labeling	Brain	Mice	Male	C57BL/6	3	(Hasan et al., 2019)
Q9QZQ8	H2afy	Up	Transcription	Core histone macro-H2A.1	No information	No information	No information	No information	No information	Bottom-up-Q Exactive Plus MS+ Ultimate 3000 RSLC, TMT Labeling	Spinal cord	Mice	Male	C57BL/6	3	(Hasan et al., 2019)
Q62266	Sprr1a	Up	Structural	Cornifin-A	No information	No information	No information	No information	No information	Bottom-up-Q Exactive Plus MS+ Ultimate 3000 RSLC, TMT Labeling	Spinal cord	Mice	Male	C57BL/6	3	(Hasan et al., 2019)
P50172	Hsd11b1	Down	Metabolic	Corticosteroid 11-beta-dehydrogenase isozyme 1	No information	No information	No information	No information	No information	Bottom-up-Q Exactive Plus MS+ Ultimate 3000 RSLC, TMT Labeling	Spinal cord	Mice	Male	C57BL/6	3	(Hasan et al., 2019)
I6L966	Crp	Up	Immune response	C-reactive protein, pentraxin-related	No information	No information	No information	No information	No information	Bottom-up-Q Exactive Plus MS+ Ultimate 3000 RSLC, TMT Labeling	Brain	Mice	Male	C57BL/6	3	(Hasan et al., 2019)
I6L966	Crp	Up	Immune response	C-reactive protein, pentraxin-related	No information	No information	No information	No information	No information	Bottom-up-Q Exactive Plus MS+ Ultimate 3000 RSLC, TMT Labeling	Spinal cord	Mice	Male	C57BL/6	3	(Hasan et al., 2019)
Q68ED7	Crtc1	Down	Transcription	CREB-regulated transcription coactivator 1	No information	No information	No information	No information	No information	Bottom-up-Q Exactive Plus MS+ Ultimate 3000 RSLC, TMT Labeling	Spinal cord	Mice	Male	C57BL/6	3	(Hasan et al., 2019)
Q8K106	Crybb1	Up	Structural	Crybb1 protein	No information	No information	No information	No information	No information	Bottom-up-Q Exactive Plus MS+ Ultimate 3000 RSLC, TMT Labeling	Brain	Mice	Male	C57BL/6	3	(Hasan et al., 2019)
Q8K106	Crybb1	Up	Structural	Crybb1 protein	No information	No information	No information	No information	No information	Bottom-up-Q Exactive Plus MS+ Ultimate 3000 RSLC, TMT Labeling	Brain	Mice	Male	C57BL/6	3	(Hasan et al., 2019)
Q3UPX0	Crym	Up	Structural	Crystallin	No information	No information	No information	No information	No information	Bottom-up-Q Exactive Plus MS+ Ultimate 3000 RSLC, TMT Labeling	Spinal cord	Mice	Male	C57BL/6	3	(Hasan et al., 2019)
Q9D7K2	Ten1	Down	Replication	CST complex subunit TEN1	No information	No information	No information	No information	No information	Bottom-up-Q Exactive Plus MS+ Ultimate 3000 RSLC, TMT Labeling	Brain	Mice	Male	C57BL/6	3	(Hasan et al., 2019)
Q99LJ0	Cttnbp2nl	Up	Binding	CTTNBP2 N-terminal-like protein	No information	No information	No information	No information	No information	Bottom-up-Q Exactive Plus MS+ Ultimate 3000 RSLC, TMT Labeling	Spinal cord	Mice	Male	C57BL/6	3	(Hasan et al., 2019)
Q9CXX9	Cuedc2	Down	Immune response	CUE domain-containing protein 2	No information	No information	No information	No information	No information	Bottom-up-Q Exactive Plus MS+ Ultimate 3000 RSLC, TMT Labeling	Spinal cord	Mice	Male	C57BL/6	3	(Hasan et al., 2019)
O35495	Cdk14	Down	Signaling	Cyclin-dependent kinase 14	No information	No information	No information	No information	No information	Bottom-up-Q Exactive Plus MS+ Ultimate 3000 RSLC, TMT Labeling	Spinal cord	Mice	Male	C57BL/6	3	(Hasan et al., 2019)
Q543F6	Cdk5	Down	Signaling	Cyclin-dependent kinase 5, isoform CRA_c	No information	No information	No information	No information	No information	Bottom-up-Q Exactive Plus MS+ Ultimate 3000 RSLC, TMT Labeling	Spinal cord	Mice	Male	C57BL/6	3	(Hasan et al., 2019)
P97314	Csrp2	Down	Protease inhibitor	Cysteine and glycine-rich protein 2	No information	No information	No information	No information	No information	Bottom-up-Q Exactive Plus MS+ Ultimate 3000 RSLC, TMT Labeling	Brain	Mice	Male	C57BL/6	3	(Hasan et al., 2019)
A3R3Q8	CYTB	Down	Metabolic	Cytochrome b	No information	No information	No information	No information	No information	Bottom-up-Q Exactive Plus MS+ Ultimate 3000 RSLC, TMT Labeling	Spinal cord	Mice	Male	C57BL/6	3	(Hasan et al., 2019)
Q61093	Cybb	Up	Metabolic	Cytochrome b-245 heavy chain	No information	No information	No information	No information	No information	Bottom-up-Q Exactive Plus MS+ Ultimate 3000 RSLC, TMT Labeling	Spinal cord	Mice	Male	C57BL/6	3	(Hasan et al., 2019)
Q3TDX8	Cyb5r4	Down	Metabolic	Cytochrome b5 reductase 4	No information	No information	No information	No information	No information	Bottom-up-Q Exactive Plus MS+ Ultimate 3000 RSLC, TMT Labeling	Spinal cord	Mice	Male	C57BL/6	3	(Hasan et al., 2019)
Q544Z9	Cyb5a	Up	Metabolic	Cytochrome b-5, isoform CRA_d	No information	No information	No information	No information	No information	Bottom-up-Q Exactive Plus MS+ Ultimate 3000 RSLC, TMT Labeling	Spinal cord	Mice	Male	C57BL/6	3	(Hasan et al., 2019)
P99028	Uqcrh	Down	Metabolic	Cytochrome b-c1 complex subunit 6	No information	No information	No information	No information	No information	Bottom-up-Q Exactive Plus MS+ Ultimate 3000 RSLC, TMT Labeling	Spinal cord	Mice	Male	C57BL/6	3	(Hasan et al., 2019)
Q9CQB4	Uqcrb	Down	Metabolic	Cytochrome b-c1 complex subunit 7	No information	No information	No information	No information	No information	Bottom-up-Q Exactive Plus MS+ Ultimate 3000 RSLC, TMT Labeling	Spinal cord	Mice	Male	C57BL/6	3	(Hasan et al., 2019)
Q9CQ69	Uqcrq	Down	Metabolic	Cytochrome b-c1 complex subunit 8	No information	No information	No information	No information	No information	Bottom-up-Q Exactive Plus MS+ Ultimate 3000 RSLC, TMT Labeling	Spinal cord	Mice	Male	C57BL/6	3	(Hasan et al., 2019)
Q9CR68	Uqcrfs1	Down	Metabolic	Cytochrome b-c1 complex subunit Rieske	No information	No information	No information	No information	No information	Bottom-up-Q Exactive Plus MS+ Ultimate 3000 RSLC, TMT Labeling	Spinal cord	Mice	Male	C57BL/6	3	(Hasan et al., 2019)
Q9D2R6	Coa3	Down	Metabolic	Cytochrome c oxidase assembly factor 3 homolog	No information	No information	No information	No information	No information	Bottom-up-Q Exactive Plus MS+ Ultimate 3000 RSLC, TMT Labeling	Spinal cord	Mice	Male	C57BL/6	3	(Hasan et al., 2019)
Q8BH51	Cox14	Down	Metabolic	Cytochrome c oxidase assembly protein COX14	No information	No information	No information	No information	No information	Bottom-up-Q Exactive Plus MS+ Ultimate 3000 RSLC, TMT Labeling	Spinal cord	Mice	Male	C57BL/6	3	(Hasan et al., 2019)
Q70YN3	COI	Up	Metabolic	Cytochrome c oxidase subunit 1	No information	No information	No information	No information	No information	Bottom-up-Q Exactive Plus MS+ Ultimate 3000 RSLC, TMT Labeling	Brain	Mice	Male	C57BL/6	3	(Hasan et al., 2019)
Q70YN3	COI	Down	Metabolic	Cytochrome c oxidase subunit 1	No information	No information	No information	No information	No information	Bottom-up-Q Exactive Plus MS+ Ultimate 3000 RSLC, TMT Labeling	Spinal cord	Mice	Male	C57BL/6	3	(Hasan et al., 2019)
Q91W29	Cox4i2	Up	Metabolic	Cytochrome c oxidase subunit 4	No information	No information	No information	No information	No information	Bottom-up-Q Exactive Plus MS+ Ultimate 3000 RSLC, TMT Labeling	Spinal cord	Mice	Male	C57BL/6	3	(Hasan et al., 2019)
P12787	Cox5a	Down	Metabolic	Cytochrome c oxidase subunit 5A	No information	No information	No information	No information	No information	Bottom-up-Q Exactive Plus MS+ Ultimate 3000 RSLC, TMT Labeling	Spinal cord	Mice	Male	C57BL/6	3	(Hasan et al., 2019)
Q9D881	Gm11273	Down	Metabolic	Cytochrome c oxidase subunit 5B	No information	No information	No information	No information	No information	Bottom-up-Q Exactive Plus MS+ Ultimate 3000 RSLC, TMT Labeling	Spinal cord	Mice	Male	C57BL/6	3	(Hasan et al., 2019)
Q9CPQ1	Cox6c	Down	Metabolic	Cytochrome c oxidase subunit 6C	No information	No information	No information	No information	No information	Bottom-up-Q Exactive Plus MS+ Ultimate 3000 RSLC, TMT Labeling	Spinal cord	Mice	Male	C57BL/6	3	(Hasan et al., 2019)
P48771	Cox7a2	Down	Metabolic	Cytochrome c oxidase subunit 7A2	No information	No information	No information	No information	No information	Bottom-up-Q Exactive Plus MS+ Ultimate 3000 RSLC, TMT Labeling	Spinal cord	Mice	Male	C57BL/6	3	(Hasan et al., 2019)
E9PZS8	Cox7a2l	Down	Metabolic	Cytochrome c oxidase subunit 7A-related protein	No information	No information	No information	No information	No information	Bottom-up-Q Exactive Plus MS+ Ultimate 3000 RSLC, TMT Labeling	Spinal cord	Mice	Male	C57BL/6	3	(Hasan et al., 2019)
P17665	Cox7c	Down	Metabolic	Cytochrome c oxidase subunit 7C	No information	No information	No information	No information	No information	Bottom-up-Q Exactive Plus MS+ Ultimate 3000 RSLC, TMT Labeling	Spinal cord	Mice	Male	C57BL/6	3	(Hasan et al., 2019)
Q62425	Ndufa4	Down	Metabolic	Cytochrome c oxidase subunit NDUFA4	No information	No information	No information	No information	No information	Bottom-up-Q Exactive Plus MS+ Ultimate 3000 RSLC, TMT Labeling	Spinal cord	Mice	Male	C57BL/6	3	(Hasan et al., 2019)
Q8BKE6	Cyp20a1	Up	Metabolic	Cytochrome P450 20A1	No information	No information	No information	No information	No information	Bottom-up-Q Exactive Plus MS+ Ultimate 3000 RSLC, TMT Labeling	Spinal cord	Mice	Male	C57BL/6	3	(Hasan et al., 2019)
Q9DBX6	Cyp2s1	Down	Metabolic	Cytochrome P450 2S1	No information	No information	No information	No information	No information	Bottom-up-Q Exactive Plus MS+ Ultimate 3000 RSLC, TMT Labeling	Spinal cord	Mice	Male	C57BL/6	3	(Hasan et al., 2019)
O88485	Dync1i1	Down	Structural	Cytoplasmic dynein 1 intermediate chain 1	No information	No information	No information	No information	No information	Bottom-up-Q Exactive Plus MS+ Ultimate 3000 RSLC, TMT Labeling	Spinal cord	Mice	Male	C57BL/6	3	(Hasan et al., 2019)
Q059Z2	Cpeb1	Down	Binding	Cytoplasmic polyadenylation element binding protein 1	No information	No information	No information	No information	No information	Bottom-up-Q Exactive Plus MS+ Ultimate 3000 RSLC, TMT Labeling	Spinal cord	Mice	Male	C57BL/6	3	(Hasan et al., 2019)
E9Q969	Cpeb2	Down	Binding	Cytoplasmic polyadenylation element-binding protein 2	No information	No information	No information	No information	No information	Bottom-up-Q Exactive Plus MS+ Ultimate 3000 RSLC, TMT Labeling	Brain stem	Mice	Male	C57BL/6	3	(Hasan et al., 2019)
Q7TN99	Cpeb3	Down	Binding	Cytoplasmic polyadenylation element-binding protein 3	No information	No information	No information	No information	No information	Bottom-up-Q Exactive Plus MS+ Ultimate 3000 RSLC, TMT Labeling	Spinal cord	Mice	Male	C57BL/6	3	(Hasan et al., 2019)
O89054	Actb	Down	Structural	Cytoskeletal beta-actin	No information	No information	No information	No information	No information	Bottom-up-Q Exactive Plus MS+ Ultimate 3000 RSLC, TMT Labeling	Brain	Mice	Male	C57BL/6	3	(Hasan et al., 2019)
Q3V1H1	Ckap2	Up	Structural	Cytoskeleton-associated protein 2	No information	No information	No information	No information	No information	Bottom-up-Q Exactive Plus MS+ Ultimate 3000 RSLC, TMT Labeling	Spinal cord	Mice	Male	C57BL/6	3	(Hasan et al., 2019)
Q8BMK4	Ckap4	Up	Structural	Cytoskeleton-associated protein 4	No information	No information	No information	No information	No information	Bottom-up-Q Exactive Plus MS+ Ultimate 3000 RSLC, TMT Labeling	Spinal cord	Mice	Male	C57BL/6	3	(Hasan et al., 2019)
Q9CPY7	Lap3	Up	Metabolic	Cytosol aminopeptidase	No information	No information	No information	No information	No information	Bottom-up-Q Exactive Plus MS+ Ultimate 3000 RSLC, TMT Labeling	Spinal cord	Mice	Male	C57BL/6	3	(Hasan et al., 2019)
Q8R0Y6	Aldh1l1	Up	Metabolic	Cytosolic 10-formyltetrahydrofolate dehydrogenase	No information	No information	No information	No information	No information	Bottom-up-Q Exactive Plus MS+ Ultimate 3000 RSLC, TMT Labeling	Spinal cord	Mice	Male	C57BL/6	3	(Hasan et al., 2019)
Q09LZ8	Agbl4	Down	Metabolic	Cytosolic carboxypeptidase 6	No information	No information	No information	No information	No information	Bottom-up-Q Exactive Plus MS+ Ultimate 3000 RSLC, TMT Labeling	Brain	Mice	Male	C57BL/6	3	(Hasan et al., 2019)
P18894	Dao	Down	Metabolic	D-amino-acid oxidase	No information	No information	No information	No information	No information	Bottom-up-Q Exactive Plus MS+ Ultimate 3000 RSLC, TMT Labeling	Spinal cord	Mice	Male	C57BL/6	3	(Hasan et al., 2019)
Q8BZJ7	Dcun1d2	Down	Signaling	DCN1-like protein 2	No information	No information	No information	No information	No information	Bottom-up-Q Exactive Plus MS+ Ultimate 3000 RSLC, TMT Labeling	Spinal cord	Mice	Male	C57BL/6	3	(Hasan et al., 2019)
O35215	Ddt	Down	Metabolic	D-dopachrome decarboxylase	No information	No information	No information	No information	No information	Bottom-up-Q Exactive Plus MS+ Ultimate 3000 RSLC, TMT Labeling	Spinal cord	Mice	Male	C57BL/6	3	(Hasan et al., 2019)
Q80X98	Dhx38	Down	Translation	DEAH (Asp-Glu-Ala-His) box polypeptide 38	No information	No information	No information	No information	No information	Bottom-up-Q Exactive Plus MS+ Ultimate 3000 RSLC, TMT Labeling	Brain stem	Mice	Male	C57BL/6	3	(Hasan et al., 2019)
Q8CJ26	Nradd	Up	Signaling	Death domain-containing membrane protein NRADD	No information	No information	No information	No information	No information	Bottom-up-Q Exactive Plus MS+ Ultimate 3000 RSLC, TMT Labeling	Spinal cord	Mice	Male	C57BL/6	3	(Hasan et al., 2019)
Q3UKR1	Dcn	Up	Signaling	Decorin	No information	No information	No information	No information	No information	Bottom-up-Q Exactive Plus MS+ Ultimate 3000 RSLC, TMT Labeling	Spinal cord	Mice	Male	C57BL/6	3	(Hasan et al., 2019)
B9EJ70	Dock8	Up	Immune response	Dedicator of cytokinesis 8	No information	No information	No information	No information	No information	Bottom-up-Q Exactive Plus MS+ Ultimate 3000 RSLC, TMT Labeling	Brain	Mice	Male	C57BL/6	3	(Hasan et al., 2019)
Q8C3J5	Dock2	Up	Immune response	Dedicator of cytokinesis protein 2	No information	No information	No information	No information	No information	Bottom-up-Q Exactive Plus MS+ Ultimate 3000 RSLC, TMT Labeling	Brain	Mice	Male	C57BL/6	3	(Hasan et al., 2019)
Q8C3J5	Dock2	Up	Immune response	Dedicator of cytokinesis protein 2	No information	No information	No information	No information	No information	Bottom-up-Q Exactive Plus MS+ Ultimate 3000 RSLC, TMT Labeling	Spinal cord	Mice	Male	C57BL/6	3	(Hasan et al., 2019)
E9QPN7	Dock6	Down	Immune response	Dedicator of cytokinesis protein 6	No information	No information	No information	No information	No information	Bottom-up-Q Exactive Plus MS+ Ultimate 3000 RSLC, TMT Labeling	Brain	Mice	Male	C57BL/6	3	(Hasan et al., 2019)
Q8R1A4	Dock7	Up	Immune response	Dedicator of cytokinesis protein 7	No information	No information	No information	No information	No information	Bottom-up-Q Exactive Plus MS+ Ultimate 3000 RSLC, TMT Labeling	Spinal cord	Mice	Male	C57BL/6	3	(Hasan et al., 2019)
Q99L04	Dhrs1	Up	Metabolic	Dehydrogenase/reductase SDR family member 1	No information	No information	No information	No information	No information	Bottom-up-Q Exactive Plus MS+ Ultimate 3000 RSLC, TMT Labeling	Spinal cord	Mice	Male	C57BL/6	3	(Hasan et al., 2019)
Q3U0B3	Dhrs11	Down	Metabolic	Dehydrogenase/reductase SDR family member 11	No information	No information	No information	No information	No information	Bottom-up-Q Exactive Plus MS+ Ultimate 3000 RSLC, TMT Labeling	Spinal cord	Mice	Male	C57BL/6	3	(Hasan et al., 2019)
Q71KT5	Tm7sf2	Down	Metabolic	Delta(14)-sterol reductase	No information	No information	No information	No information	No information	Bottom-up-Q Exactive Plus MS+ Ultimate 3000 RSLC, TMT Labeling	Spinal cord	Mice	Male	C57BL/6	3	(Hasan et al., 2019)
P82347	Sgcd	Up	Structural	Delta-sarcoglycan	No information	No information	No information	No information	No information	Bottom-up-Q Exactive Plus MS+ Ultimate 3000 RSLC, TMT Labeling	Spinal cord	Mice	Male	C57BL/6	3	(Hasan et al., 2019)
Q9WV69	Dmtn	Down	Structural	Dematin	No information	No information	No information	No information	No information	Bottom-up-Q Exactive Plus MS+ Ultimate 3000 RSLC, TMT Labeling	Spinal cord	Mice	Male	C57BL/6	3	(Hasan et al., 2019)
Q3U1Y4	Dennd4b	Down	Signaling	DENN domain-containing protein 4B	No information	No information	No information	No information	No information	Bottom-up-Q Exactive Plus MS+ Ultimate 3000 RSLC, TMT Labeling	Spinal cord	Mice	Male	C57BL/6	3	(Hasan et al., 2019)
F8WJE0	Samhd1	Up	Metabolic	Deoxynucleoside triphosphate triphosphohydrolase SAMHD1	No information	No information	No information	No information	No information	Bottom-up-Q Exactive Plus MS+ Ultimate 3000 RSLC, TMT Labeling	Spinal cord	Mice	Male	C57BL/6	3	(Hasan et al., 2019)
Q9CQT7	Desi1	Down	Protease	Desumoylating isopeptidase 1	No information	No information	No information	No information	No information	Bottom-up-Q Exactive Plus MS+ Ultimate 3000 RSLC, TMT Labeling	Spinal cord	Mice	Male	C57BL/6	3	(Hasan et al., 2019)
Q9JIQ3	Diablo	Up	Apoptosis	Diablo homolog	No information	No information	No information	No information	No information	Bottom-up-Q Exactive Plus MS+ Ultimate 3000 RSLC, TMT Labeling	Brain	Mice	Male	C57BL/6	3	(Hasan et al., 2019)
Q570Z5	Dgkg	Down	Metabolic	Diacylglycerol kinase	No information	No information	No information	No information	No information	Bottom-up-Q Exactive Plus MS+ Ultimate 3000 RSLC, TMT Labeling	Spinal cord	Mice	Male	C57BL/6	3	(Hasan et al., 2019)
Q9R1C6	Dgke	Down	Metabolic	Diacylglycerol kinase epsilon	No information	No information	No information	No information	No information	Bottom-up-Q Exactive Plus MS+ Ultimate 3000 RSLC, TMT Labeling	Spinal cord	Mice	Male	C57BL/6	3	(Hasan et al., 2019)
Q6P5E8	Dgkq	Down	Metabolic	Diacylglycerol kinase theta	No information	No information	No information	No information	No information	Bottom-up-Q Exactive Plus MS+ Ultimate 3000 RSLC, TMT Labeling	Spinal cord	Mice	Male	C57BL/6	3	(Hasan et al., 2019)
O08749	Dld	Down	Metabolic	Dihydrolipoyl dehydrogenase	No information	No information	No information	No information	No information	Bottom-up-Q Exactive Plus MS+ Ultimate 3000 RSLC, TMT Labeling	Spinal cord	Mice	Male	C57BL/6	3	(Hasan et al., 2019)
Q8BMF4	Dlat	Down	Metabolic	Dihydrolipoyllysine-residue acetyltransferase component of pyruvate dehydrogenase complex	No information	No information	No information	No information	No information	Bottom-up-Q Exactive Plus MS+ Ultimate 3000 RSLC, TMT Labeling	Spinal cord	Mice	Male	C57BL/6	3	(Hasan et al., 2019)
Q9D2G2	Dlst	Down	Metabolic	Dihydrolipoyllysine-residue succinyltransferase component of 2-oxoglutarate dehydrogenase complex	No information	No information	No information	No information	No information	Bottom-up-Q Exactive Plus MS+ Ultimate 3000 RSLC, TMT Labeling	Spinal cord	Mice	Male	C57BL/6	3	(Hasan et al., 2019)
Q9EQF6	Dpysl5	Down	Metabolic	Dihydropyrimidinase-related protein 5	No information	No information	No information	No information	No information	Bottom-up-Q Exactive Plus MS+ Ultimate 3000 RSLC, TMT Labeling	Spinal cord	Mice	Male	C57BL/6	3	(Hasan et al., 2019)
Q8CHR6	Dpyd	Up	Metabolic	Dihydropyrimidine dehydrogenase [NADP(+)]	No information	No information	No information	No information	No information	Bottom-up-Q Exactive Plus MS+ Ultimate 3000 RSLC, TMT Labeling	Spinal cord	Mice	Male	C57BL/6	3	(Hasan et al., 2019)
P50285	Fmo1	Up	Metabolic	Dimethylaniline monooxygenase [N-oxide-forming] 1	No information	No information	No information	No information	No information	Bottom-up-Q Exactive Plus MS+ Ultimate 3000 RSLC, TMT Labeling	Spinal cord	Mice	Male	C57BL/6	3	(Hasan et al., 2019)
B2RQC7	Dip2b	Down	Replication	DIP2 disco-interacting protein 2 homolog B	No information	No information	No information	No information	No information	Bottom-up-Q Exactive Plus MS+ Ultimate 3000 RSLC, TMT Labeling	Spinal cord	Mice	Male	C57BL/6	3	(Hasan et al., 2019)
Q99JF5	Mvd	Down	Metabolic	Diphosphomevalonate decarboxylase	No information	No information	No information	No information	No information	Bottom-up-Q Exactive Plus MS+ Ultimate 3000 RSLC, TMT Labeling	Spinal cord	Mice	Male	C57BL/6	3	(Hasan et al., 2019)
P98078	Dab2	Up	Apoptosis	Disabled homolog 2	No information	No information	No information	No information	No information	Bottom-up-Q Exactive Plus MS+ Ultimate 3000 RSLC, TMT Labeling	Spinal cord	Mice	Male	C57BL/6	3	(Hasan et al., 2019)
Q80U19	Daam2	Down	Structural	Disheveled-associated activator of morphogenesis 2	No information	No information	No information	No information	No information	Bottom-up-Q Exactive Plus MS+ Ultimate 3000 RSLC, TMT Labeling	Spinal cord	Mice	Male	C57BL/6	3	(Hasan et al., 2019)
Q9R1V7	Adam23	Down	Protease	Disintegrin and metalloproteinase domain-containing protein 23	No information	No information	No information	No information	No information	Bottom-up-Q Exactive Plus MS+ Ultimate 3000 RSLC, TMT Labeling	Spinal cord	Mice	Male	C57BL/6	3	(Hasan et al., 2019)
Q0VF59	Dlgap2	Down	Signaling	Disks large-associated protein 2	No information	No information	No information	No information	No information	Bottom-up-Q Exactive Plus MS+ Ultimate 3000 RSLC, TMT Labeling	Spinal cord	Mice	Male	C57BL/6	3	(Hasan et al., 2019)
Q6PFD5	Dlgap3	Down	Signaling	Disks large-associated protein 3	No information	No information	No information	No information	No information	Bottom-up-Q Exactive Plus MS+ Ultimate 3000 RSLC, TMT Labeling	Spinal cord	Mice	Male	C57BL/6	3	(Hasan et al., 2019)
I1E4X0	Dlgap4	Up	Signaling	Disks large-associated protein 4	No information	No information	No information	No information	No information	Bottom-up-Q Exactive Plus MS+ Ultimate 3000 RSLC, TMT Labeling	Brain	Mice	Male	C57BL/6	3	(Hasan et al., 2019)
Q8BPN8	Dmxl2	Down	Signaling	DmX-like protein 2	No information	No information	No information	No information	No information	Bottom-up-Q Exactive Plus MS+ Ultimate 3000 RSLC, TMT Labeling	Spinal cord	Mice	Male	C57BL/6	3	(Hasan et al., 2019)
Q8K409	Polb	Up	Replication	DNA polymerase beta	No information	No information	No information	No information	No information	Bottom-up-Q Exactive Plus MS+ Ultimate 3000 RSLC, TMT Labeling	Spinal cord	Mice	Male	C57BL/6	3	(Hasan et al., 2019)
Q9QYJ0	Dnaja2	Down	Structural	DnaJ homolog subfamily A member 2	No information	No information	No information	No information	No information	Bottom-up-Q Exactive Plus MS+ Ultimate 3000 RSLC, TMT Labeling	Cerebellum	Mice	Male	C57BL/6	3	(Hasan et al., 2019)
Q61712	Dnajc1	Up	Structural	DnaJ homolog subfamily C member 1	No information	No information	No information	No information	No information	Bottom-up-Q Exactive Plus MS+ Ultimate 3000 RSLC, TMT Labeling	Spinal cord	Mice	Male	C57BL/6	3	(Hasan et al., 2019)
Q9R022	Dnajc12	Up	Structural	DnaJ homolog subfamily C member 12	No information	No information	No information	No information	No information	Bottom-up-Q Exactive Plus MS+ Ultimate 3000 RSLC, TMT Labeling	Brain	Mice	Male	C57BL/6	3	(Hasan et al., 2019)
Q8CFP6	Dnajc27	Down	Structural	DnaJ homolog subfamily C member 27	No information	No information	No information	No information	No information	Bottom-up-Q Exactive Plus MS+ Ultimate 3000 RSLC, TMT Labeling	Spinal cord	Mice	Male	C57BL/6	3	(Hasan et al., 2019)
P59041	Dnajc30	Down	Structural	DnaJ homolog subfamily C member 30	No information	No information	No information	No information	No information	Bottom-up-Q Exactive Plus MS+ Ultimate 3000 RSLC, TMT Labeling	Cerebellum	Mice	Male	C57BL/6	3	(Hasan et al., 2019)
P59041	Dnajc30	Down	Structural	DnaJ homolog subfamily C member 30	No information	No information	No information	No information	No information	Bottom-up-Q Exactive Plus MS+ Ultimate 3000 RSLC, TMT Labeling	Spinal cord	Mice	Male	C57BL/6	3	(Hasan et al., 2019)
P60904	Dnajc5	Down	Structural	DnaJ homolog subfamily C member 5	No information	No information	No information	No information	No information	Bottom-up-Q Exactive Plus MS+ Ultimate 3000 RSLC, TMT Labeling	Spinal cord	Mice	Male	C57BL/6	3	(Hasan et al., 2019)
Q91Z39	Dnm2	Up	Endocytosis	Dnm2 protein	No information	No information	No information	No information	No information	Bottom-up-Q Exactive Plus MS+ Ultimate 3000 RSLC, TMT Labeling	Brain	Mice	Male	C57BL/6	3	(Hasan et al., 2019)
O54734	Ddost	Up	Metabolic	Dolichyl-diphosphooligosaccharide--protein glycosyltransferase 48 kDa subunit	No information	No information	No information	No information	No information	Bottom-up-Q Exactive Plus MS+ Ultimate 3000 RSLC, TMT Labeling	Spinal cord	Mice	Male	C57BL/6	3	(Hasan et al., 2019)
Q3U900	Rpn1	Up	Metabolic	Dolichyl-diphosphooligosaccharide--protein glycosyltransferase subunit 1	No information	No information	No information	No information	No information	Bottom-up-Q Exactive Plus MS+ Ultimate 3000 RSLC, TMT Labeling	Spinal cord	Mice	Male	C57BL/6	3	(Hasan et al., 2019)
P61804	Dad1	Up	Metabolic	Dolichyl-diphosphooligosaccharide--protein glycosyltransferase subunit DAD1	No information	No information	No information	No information	No information	Bottom-up-Q Exactive Plus MS+ Ultimate 3000 RSLC, TMT Labeling	Spinal cord	Mice	Male	C57BL/6	3	(Hasan et al., 2019)
B1AXV0	Frrs1l	Down	Metabolic	DOMON domain-containing protein FRRS1L	No information	No information	No information	No information	No information	Bottom-up-Q Exactive Plus MS+ Ultimate 3000 RSLC, TMT Labeling	Spinal cord	Mice	Male	C57BL/6	3	(Hasan et al., 2019)
Q64237	Dbh	Down	Metabolic	Dopamine beta-hydroxylase	No information	No information	No information	No information	No information	Bottom-up-Q Exactive Plus MS+ Ultimate 3000 RSLC, TMT Labeling	Spinal cord	Mice	Male	C57BL/6	3	(Hasan et al., 2019)
Q8C852	Dcx	Down	Signaling	Doublecortin, isoform CRA_d	No information	No information	No information	No information	No information	Bottom-up-Q Exactive Plus MS+ Ultimate 3000 RSLC, TMT Labeling	Brain	Mice	Male	C57BL/6	3	(Hasan et al., 2019)
Q8BTR5	Dusp28	Down	Metabolic	Dual specificity phosphatase 28	No information	No information	No information	No information	No information	Bottom-up-Q Exactive Plus MS+ Ultimate 3000 RSLC, TMT Labeling	Spinal cord	Mice	Male	C57BL/6	3	(Hasan et al., 2019)
Q91Z46	Dusp7	Down	Metabolic	Dual specificity protein phosphatase 7	No information	No information	No information	No information	No information	Bottom-up-Q Exactive Plus MS+ Ultimate 3000 RSLC, TMT Labeling	Brain	Mice	Male	C57BL/6	3	(Hasan et al., 2019)
E9Q586	Dctn1	Up	Structural	Dynactin subunit 1	No information	No information	No information	No information	No information	Bottom-up-Q Exactive Plus MS+ Ultimate 3000 RSLC, TMT Labeling	Brain	Mice	Male	C57BL/6	3	(Hasan et al., 2019)
E9Q586	Dctn1	Down	Structural	Dynactin subunit 1	No information	No information	No information	No information	No information	Bottom-up-Q Exactive Plus MS+ Ultimate 3000 RSLC, TMT Labeling	Spinal cord	Mice	Male	C57BL/6	3	(Hasan et al., 2019)
F6W8Z8	Dnm1	Down	Endocytosis	Dynamin-1	No information	No information	No information	No information	No information	Bottom-up-Q Exactive Plus MS+ Ultimate 3000 RSLC, TMT Labeling	Spinal cord	Mice	Male	C57BL/6	3	(Hasan et al., 2019)
G3X9G4	Dnm2	Up	Endocytosis	Dynamin-2	No information	No information	No information	No information	No information	Bottom-up-Q Exactive Plus MS+ Ultimate 3000 RSLC, TMT Labeling	Spinal cord	Mice	Male	C57BL/6	3	(Hasan et al., 2019)
P39054	Dnm2	Up	Endocytosis	Dynamin-2	No information	No information	No information	No information	No information	Bottom-up-Q Exactive Plus MS+ Ultimate 3000 RSLC, TMT Labeling	Spinal cord	Mice	Male	C57BL/6	3	(Hasan et al., 2019)
Q9D0M5	Dynll2	Down	Structural	Dynein light chain 2	No information	No information	No information	No information	No information	Bottom-up-Q Exactive Plus MS+ Ultimate 3000 RSLC, TMT Labeling	Spinal cord	Mice	Male	C57BL/6	3	(Hasan et al., 2019)
A2AVR9	Dynlrb1	Down	Structural	Dynein light chain roadblock-type 1	No information	No information	No information	No information	No information	Bottom-up-Q Exactive Plus MS+ Ultimate 3000 RSLC, TMT Labeling	Spinal cord	Mice	Male	C57BL/6	3	(Hasan et al., 2019)
Q62165	Dag1	Up	Structural	Dystroglycan	No information	No information	No information	No information	No information	Bottom-up-Q Exactive Plus MS+ Ultimate 3000 RSLC, TMT Labeling	Spinal cord	Mice	Male	C57BL/6	3	(Hasan et al., 2019)
B1AV35	Drp2	Up	Structural	Dystrophin-related protein 2	No information	No information	No information	No information	No information	Bottom-up-Q Exactive Plus MS+ Ultimate 3000 RSLC, TMT Labeling	Spinal cord	Mice	Male	C57BL/6	3	(Hasan et al., 2019)
Q6ZPJ3	Ube2o	Down	Molecular chaperon	E2/E3 hybrid ubiquitin-protein ligase UBE2O	No information	No information	No information	No information	No information	Bottom-up-Q Exactive Plus MS+ Ultimate 3000 RSLC, TMT Labeling	Spinal cord	Mice	Male	C57BL/6	3	(Hasan et al., 2019)
O55187	Cbx4	Down	Molecular chaperon	E3 SUMO-protein ligase CBX4	No information	No information	No information	No information	No information	Bottom-up-Q Exactive Plus MS+ Ultimate 3000 RSLC, TMT Labeling	Spinal cord	Mice	Male	C57BL/6	3	(Hasan et al., 2019)
I3RSH5	Wwp2	Down	Molecular chaperon	E3 ubiquitin-protein ligase	No information	No information	No information	No information	No information	Bottom-up-Q Exactive Plus MS+ Ultimate 3000 RSLC, TMT Labeling	Spinal cord	Mice	Male	C57BL/6	3	(Hasan et al., 2019)
Q3UIR3	Dtx3l	Up	Molecular chaperon	E3 ubiquitin-protein ligase DTX3L	No information	No information	No information	No information	No information	Bottom-up-Q Exactive Plus MS+ Ultimate 3000 RSLC, TMT Labeling	Spinal cord	Mice	Male	C57BL/6	3	(Hasan et al., 2019)
Q6I6G8	Hecw2	Down	Molecular chaperon	E3 ubiquitin-protein ligase HECW2	No information	No information	No information	No information	No information	Bottom-up-Q Exactive Plus MS+ Ultimate 3000 RSLC, TMT Labeling	Spinal cord	Mice	Male	C57BL/6	3	(Hasan et al., 2019)
Q80UY2	Kcmf1	Up	Molecular chaperon	E3 ubiquitin-protein ligase KCMF1	No information	No information	No information	No information	No information	Bottom-up-Q Exactive Plus MS+ Ultimate 3000 RSLC, TMT Labeling	Brain	Mice	Male	C57BL/6	3	(Hasan et al., 2019)
P62878	Rbx1	Down	Molecular chaperon	E3 ubiquitin-protein ligase RBX1	No information	No information	No information	No information	No information	Bottom-up-Q Exactive Plus MS+ Ultimate 3000 RSLC, TMT Labeling	Brain	Mice	Male	C57BL/6	3	(Hasan et al., 2019)
Q8VEM1	Rnf130	Up	Molecular chaperon	E3 ubiquitin-protein ligase RNF130	No information	No information	No information	No information	No information	Bottom-up-Q Exactive Plus MS+ Ultimate 3000 RSLC, TMT Labeling	Spinal cord	Mice	Male	C57BL/6	3	(Hasan et al., 2019)
Q3U2C5	Rnf149	Down	Molecular chaperon	E3 ubiquitin-protein ligase RNF149	No information	No information	No information	No information	No information	Bottom-up-Q Exactive Plus MS+ Ultimate 3000 RSLC, TMT Labeling	Brain	Mice	Male	C57BL/6	3	(Hasan et al., 2019)
F7A6H4	Rnf213	Up	Molecular chaperon	E3 ubiquitin-protein ligase RNF213	No information	No information	No information	No information	No information	Bottom-up-Q Exactive Plus MS+ Ultimate 3000 RSLC, TMT Labeling	Spinal cord	Mice	Male	C57BL/6	3	(Hasan et al., 2019)
Q8BGX0	Trim23	Down	Molecular chaperon	E3 ubiquitin-protein ligase TRIM23	No information	No information	No information	No information	No information	Bottom-up-Q Exactive Plus MS+ Ultimate 3000 RSLC, TMT Labeling	Brain	Mice	Male	C57BL/6	3	(Hasan et al., 2019)
Q8BGX0	Trim23	Down	Molecular chaperon	E3 ubiquitin-protein ligase TRIM23	No information	No information	No information	No information	No information	Bottom-up-Q Exactive Plus MS+ Ultimate 3000 RSLC, TMT Labeling	Spinal cord	Mice	Male	C57BL/6	3	(Hasan et al., 2019)
Q80VI1	Trim56	Up	Molecular chaperon	E3 ubiquitin-protein ligase TRIM56	No information	No information	No information	No information	No information	Bottom-up-Q Exactive Plus MS+ Ultimate 3000 RSLC, TMT Labeling	Spinal cord	Mice	Male	C57BL/6	3	(Hasan et al., 2019)
P08046	Egr1	Down	Translation	Early growth response protein 1	No information	No information	No information	No information	No information	Bottom-up-Q Exactive Plus MS+ Ultimate 3000 RSLC, TMT Labeling	Brain	Mice	Male	C57BL/6	3	(Hasan et al., 2019)
Q05BC3	Eml1	Down	Structural	Echinoderm microtubule-associated protein-like 1	No information	No information	No information	No information	No information	Bottom-up-Q Exactive Plus MS+ Ultimate 3000 RSLC, TMT Labeling	Spinal cord	Mice	Male	C57BL/6	3	(Hasan et al., 2019)
Q8CDV7	Entpd1	Up	Metabolic	Ectonucleoside triphosphate diphosphohydrolase 1	No information	No information	No information	No information	No information	Bottom-up-Q Exactive Plus MS+ Ultimate 3000 RSLC, TMT Labeling	Spinal cord	Mice	Male	C57BL/6	3	(Hasan et al., 2019)
Q8BFW6	Entpd3	Down	Metabolic	Ectonucleoside triphosphate diphosphohydrolase 3	No information	No information	No information	No information	No information	Bottom-up-Q Exactive Plus MS+ Ultimate 3000 RSLC, TMT Labeling	Spinal cord	Mice	Male	C57BL/6	3	(Hasan et al., 2019)
Q8BGN3	Enpp6	Down	Metabolic	Ectonucleotide pyrophosphatase/phosphodiesterase family member 6	No information	No information	No information	No information	No information	Bottom-up-Q Exactive Plus MS+ Ultimate 3000 RSLC, TMT Labeling	Spinal cord	Mice	Male	C57BL/6	3	(Hasan et al., 2019)
B2RQA0	Gm5124	Down	Signaling	EG331392 protein	No information	No information	No information	No information	No information	Bottom-up-Q Exactive Plus MS+ Ultimate 3000 RSLC, TMT Labeling	Spinal cord	Mice	Male	C57BL/6	3	(Hasan et al., 2019)
E9QP49	Ehbp1l1	Up	Structural	EH domain-binding protein 1-like protein 1	No information	No information	No information	No information	No information	Bottom-up-Q Exactive Plus MS+ Ultimate 3000 RSLC, TMT Labeling	Spinal cord	Mice	Male	C57BL/6	3	(Hasan et al., 2019)
Q1MWP8	Ehd4	Up	Structural	EH-domain containing 4-KJR (Fragment)	No information	No information	No information	No information	No information	Bottom-up-Q Exactive Plus MS+ Ultimate 3000 RSLC, TMT Labeling	Spinal cord	Mice	Male	C57BL/6	3	(Hasan et al., 2019)
E9Q0K9	Elmod1	Down	Transportation	ELMO domain-containing protein 1	No information	No information	No information	No information	No information	Bottom-up-Q Exactive Plus MS+ Ultimate 3000 RSLC, TMT Labeling	Spinal cord	Mice	Male	C57BL/6	3	(Hasan et al., 2019)
Q3UA81	Eef1a1	Up	Translation	Elongation factor 1-alpha	No information	No information	No information	No information	No information	Bottom-up-Q Exactive Plus MS+ Ultimate 3000 RSLC, TMT Labeling	Spinal cord	Mice	Male	C57BL/6	3	(Hasan et al., 2019)
Q9EQC4	Elovl4	Down	Translation	Elongation of very long chain fatty acids protein 4	No information	No information	No information	No information	No information	Bottom-up-Q Exactive Plus MS+ Ultimate 3000 RSLC, TMT Labeling	Spinal cord	Mice	Male	C57BL/6	3	(Hasan et al., 2019)
A2ALV3	Sh3gl2	Down	Endocytosis	Endophilin-A1	No information	No information	No information	No information	No information	Bottom-up-Q Exactive Plus MS+ Ultimate 3000 RSLC, TMT Labeling	Spinal cord	Mice	Male	C57BL/6	3	(Hasan et al., 2019)
Q62421	Sh3gl3	Down	Endocytosis	Endophilin-A3	No information	No information	No information	No information	No information	Bottom-up-Q Exactive Plus MS+ Ultimate 3000 RSLC, TMT Labeling	Spinal cord	Mice	Male	C57BL/6	3	(Hasan et al., 2019)
A2AWI7	Sh3glb2	Down	Endocytosis	Endophilin-B2	No information	No information	No information	No information	No information	Bottom-up-Q Exactive Plus MS+ Ultimate 3000 RSLC, TMT Labeling	Spinal cord	Mice	Male	C57BL/6	3	(Hasan et al., 2019)
Q9EQH2	Erap1	Up	Metabolic	Endoplasmic reticulum aminopeptidase 1	No information	No information	No information	No information	No information	Bottom-up-Q Exactive Plus MS+ Ultimate 3000 RSLC, TMT Labeling	Spinal cord	Mice	Male	C57BL/6	3	(Hasan et al., 2019)
Q4PZA2	Ece1	Up	Blood related	Endothelin-converting enzyme 1	No information	No information	No information	No information	No information	Bottom-up-Q Exactive Plus MS+ Ultimate 3000 RSLC, TMT Labeling	Spinal cord	Mice	Male	C57BL/6	3	(Hasan et al., 2019)
Q545V3	Eno2	Down	Metabolic	Enolase 2, gamma neuronal, isoform CRA_a	No information	No information	No information	No information	No information	Bottom-up-Q Exactive Plus MS+ Ultimate 3000 RSLC, TMT Labeling	Spinal cord	Mice	Male	C57BL/6	3	(Hasan et al., 2019)
Q8BGB7	Enoph1	Down	Metabolic	Enolase-phosphatase E1	No information	No information	No information	No information	No information	Bottom-up-Q Exactive Plus MS+ Ultimate 3000 RSLC, TMT Labeling	Spinal cord	Mice	Male	C57BL/6	3	(Hasan et al., 2019)
P42125	Eci1	Down	Metabolic	Enoyl-CoA delta isomerase 1	No information	No information	No information	No information	No information	Bottom-up-Q Exactive Plus MS+ Ultimate 3000 RSLC, TMT Labeling	Spinal cord	Mice	Male	C57BL/6	3	(Hasan et al., 2019)
Q811M8	env	Up	Blood related	Envelope polyprotein	No information	No information	No information	No information	No information	Bottom-up-Q Exactive Plus MS+ Ultimate 3000 RSLC, TMT Labeling	Spinal cord	Mice	Male	C57BL/6	3	(Hasan et al., 2019)
O08545	Efna3	Down	Signaling	Ephrin-A3	No information	No information	No information	No information	No information	Bottom-up-Q Exactive Plus MS+ Ultimate 3000 RSLC, TMT Labeling	Spinal cord	Mice	Male	C57BL/6	3	(Hasan et al., 2019)
Q60902	Eps15l1	Down	Endocytosis	Epidermal growth factor receptor substrate 15-like 1	No information	No information	No information	No information	No information	Bottom-up-Q Exactive Plus MS+ Ultimate 3000 RSLC, TMT Labeling	Spinal cord	Mice	Male	C57BL/6	3	(Hasan et al., 2019)
Q5M8N4	Sdr39u1	Down	Metabolic	Epimerase family protein SDR39U1	No information	No information	No information	No information	No information	Bottom-up-Q Exactive Plus MS+ Ultimate 3000 RSLC, TMT Labeling	Spinal cord	Mice	Male	C57BL/6	3	(Hasan et al., 2019)
Q9D379	Ephx1	Up	Metabolic	Epoxide hydrolase 1	No information	No information	No information	No information	No information	Bottom-up-Q Exactive Plus MS+ Ultimate 3000 RSLC, TMT Labeling	Spinal cord	Mice	Male	C57BL/6	3	(Hasan et al., 2019)
Q91W69	Epn3	Down	Endocytosis	Epsin-3	No information	No information	No information	No information	No information	Bottom-up-Q Exactive Plus MS+ Ultimate 3000 RSLC, TMT Labeling	Spinal cord	Mice	Male	C57BL/6	3	(Hasan et al., 2019)
B2RUK2	Erbin	Up	Binding	Erbb2 interacting protein	No information	No information	No information	No information	No information	Bottom-up-Q Exactive Plus MS+ Ultimate 3000 RSLC, TMT Labeling	Spinal cord	Mice	Male	C57BL/6	3	(Hasan et al., 2019)
P54116	Stom	Up	Structural	Erythrocyte band 7 integral membrane protein	No information	No information	No information	No information	No information	Bottom-up-Q Exactive Plus MS+ Ultimate 3000 RSLC, TMT Labeling	Spinal cord	Mice	Male	C57BL/6	3	(Hasan et al., 2019)
B6ZHD1	Epb41l3	Down	Structural	Erythrocyte protein band 4.1-like 3	No information	No information	No information	No information	No information	Bottom-up-Q Exactive Plus MS+ Ultimate 3000 RSLC, TMT Labeling	Spinal cord	Mice	Male	C57BL/6	3	(Hasan et al., 2019)
Q9EQ06	Hsd17b11	Up	Metabolic	Estradiol 17-beta-dehydrogenase 11	No information	No information	No information	No information	No information	Bottom-up-Q Exactive Plus MS+ Ultimate 3000 RSLC, TMT Labeling	Spinal cord	Mice	Male	C57BL/6	3	(Hasan et al., 2019)
A2ABY3	Pcyt2	Down	Metabolic	Ethanolamine-phosphate cytidylyltransferase	No information	No information	No information	No information	No information	Bottom-up-Q Exactive Plus MS+ Ultimate 3000 RSLC, TMT Labeling	Spinal cord	Mice	Male	C57BL/6	3	(Hasan et al., 2019)
Q9D9V3	Echdc1	Down	Metabolic	Ethylmalonyl-CoA decarboxylase	No information	No information	No information	No information	No information	Bottom-up-Q Exactive Plus MS+ Ultimate 3000 RSLC, TMT Labeling	Spinal cord	Mice	Male	C57BL/6	3	(Hasan et al., 2019)
O08796	Eef2k	Up	Translation	Eukaryotic elongation factor 2 kinase	No information	No information	No information	No information	No information	Bottom-up-Q Exactive Plus MS+ Ultimate 3000 RSLC, TMT Labeling	Spinal cord	Mice	Male	C57BL/6	3	(Hasan et al., 2019)
P60843	Eif4a1	Up	Translation	Eukaryotic initiation factor 4A-I	No information	No information	No information	No information	No information	Bottom-up-Q Exactive Plus MS+ Ultimate 3000 RSLC, TMT Labeling	Spinal cord	Mice	Male	C57BL/6	3	(Hasan et al., 2019)
Q8BGY2	Eif5a2	Down	Translation	Eukaryotic translation initiation factor 5A-2	No information	No information	No information	No information	No information	Bottom-up-Q Exactive Plus MS+ Ultimate 3000 RSLC, TMT Labeling	Spinal cord	Mice	Male	C57BL/6	3	(Hasan et al., 2019)
B2RY30	Exosc9	Up	Translation	Exosc9 protein	No information	No information	No information	No information	No information	Bottom-up-Q Exactive Plus MS+ Ultimate 3000 RSLC, TMT Labeling	Spinal cord	Mice	Male	C57BL/6	3	(Hasan et al., 2019)
Q7TQK4	Exosc3	Up	Translation	Exosome complex component RRP40	No information	No information	No information	No information	No information	Bottom-up-Q Exactive Plus MS+ Ultimate 3000 RSLC, TMT Labeling	Spinal cord	Mice	Male	C57BL/6	3	(Hasan et al., 2019)
P47757	Capzb	Down	Structural	F-actin-capping protein subunit beta	No information	No information	No information	No information	No information	Bottom-up-Q Exactive Plus MS+ Ultimate 3000 RSLC, TMT Labeling	Spinal cord	Mice	Male	C57BL/6	3	(Hasan et al., 2019)
Q3UMF9	Faxc	Down	Myelin component	Failed axon connections homolog	No information	No information	No information	No information	No information	Bottom-up-Q Exactive Plus MS+ Ultimate 3000 RSLC, TMT Labeling	Spinal cord	Mice	Male	C57BL/6	3	(Hasan et al., 2019)
Q5M8R9	Fdps	Down	Metabolic	Farnesyl diphosphate synthetase	No information	No information	No information	No information	No information	Bottom-up-Q Exactive Plus MS+ Ultimate 3000 RSLC, TMT Labeling	Spinal cord	Mice	Male	C57BL/6	3	(Hasan et al., 2019)
P54731	Faf1	Down	Molecular chaperon	FAS-associated factor 1	No information	No information	No information	No information	No information	Bottom-up-Q Exactive Plus MS+ Ultimate 3000 RSLC, TMT Labeling	Spinal cord	Mice	Male	C57BL/6	3	(Hasan et al., 2019)
Q9Z0R9	Fads2	Up	Metabolic	Fatty acid desaturase 2	No information	No information	No information	No information	No information	Bottom-up-Q Exactive Plus MS+ Ultimate 3000 RSLC, TMT Labeling	Spinal cord	Mice	Male	C57BL/6	3	(Hasan et al., 2019)
P12710	Fabp1	Down	Tranportation	Fatty acid-binding protein	No information	No information	No information	No information	No information	Bottom-up-Q Exactive Plus MS+ Ultimate 3000 RSLC, TMT Labeling	Brain	Mice	Male	C57BL/6	3	(Hasan et al., 2019)
P51880	Fabp7	Down	Tranportation	Fatty acid-binding protein	No information	No information	No information	No information	No information	Bottom-up-Q Exactive Plus MS+ Ultimate 3000 RSLC, TMT Labeling	Brain	Mice	Male	C57BL/6	3	(Hasan et al., 2019)
P51880	Fabp7	Up	Tranportation	Fatty acid-binding protein	No information	No information	No information	No information	No information	Bottom-up-Q Exactive Plus MS+ Ultimate 3000 RSLC, TMT Labeling	Spinal cord	Mice	Male	C57BL/6	3	(Hasan et al., 2019)
P11404	Fabp3	Down	Tranportation	Fatty acid-binding protein	No information	No information	No information	No information	No information	Bottom-up-Q Exactive Plus MS+ Ultimate 3000 RSLC, TMT Labeling	Spinal cord	Mice	Male	C57BL/6	3	(Hasan et al., 2019)
Q8BK26	Fbxo44	Down	Molecular chaperon	F-box only protein 44	No information	No information	No information	No information	No information	Bottom-up-Q Exactive Plus MS+ Ultimate 3000 RSLC, TMT Labeling	Spinal cord	Mice	Male	C57BL/6	3	(Hasan et al., 2019)
Q8BH70	Fbxl4	Down	Molecular chaperon	F-box/LRR-repeat protein 4	No information	No information	No information	No information	No information	Bottom-up-Q Exactive Plus MS+ Ultimate 3000 RSLC, TMT Labeling	Spinal cord	Mice	Male	C57BL/6	3	(Hasan et al., 2019)
Q91YK7	Fcrls	Up	Immune response	Fc receptor-like S, scavenger receptor	No information	No information	No information	No information	No information	Bottom-up-Q Exactive Plus MS+ Ultimate 3000 RSLC, TMT Labeling	Spinal cord	Mice	Male	C57BL/6	3	(Hasan et al., 2019)
Q3UQN2	Fcho2	Up	Immune response	FCH domain only protein 2	No information	No information	No information	No information	No information	Bottom-up-Q Exactive Plus MS+ Ultimate 3000 RSLC, TMT Labeling	Spinal cord	Mice	Male	C57BL/6	3	(Hasan et al., 2019)
Q8BXG0	Frmpd3	Down	Immune response	FERM and PDZ domain containing 3	No information	No information	No information	No information	No information	Bottom-up-Q Exactive Plus MS+ Ultimate 3000 RSLC, TMT Labeling	Spinal cord	Mice	Male	C57BL/6	3	(Hasan et al., 2019)
A2AR56	Frmd5	Down	Immune response	FERM domain-containing protein 5	No information	No information	No information	No information	No information	Bottom-up-Q Exactive Plus MS+ Ultimate 3000 RSLC, TMT Labeling	Spinal cord	Mice	Male	C57BL/6	3	(Hasan et al., 2019)
Q8K1B8	Fermt3	Up	Metabolic	Fermitin family homolog 3	No information	No information	No information	No information	No information	Bottom-up-Q Exactive Plus MS+ Ultimate 3000 RSLC, TMT Labeling	Brain stem	Mice	Male	C57BL/6	3	(Hasan et al., 2019)
Q8K1B8	Fermt3	Up	Metabolic	Fermitin family homolog 3	No information	No information	No information	No information	No information	Bottom-up-Q Exactive Plus MS+ Ultimate 3000 RSLC, TMT Labeling	Spinal cord	Mice	Male	C57BL/6	3	(Hasan et al., 2019)
Q9CPX4	Ftl1	Up	Metabolic	Ferritin	No information	No information	No information	No information	No information	Bottom-up-Q Exactive Plus MS+ Ultimate 3000 RSLC, TMT Labeling	Spinal cord	Mice	Male	C57BL/6	3	(Hasan et al., 2019)
Q6P9Q4	Fhod1	Up	Structural	FH1/FH2 domain-containing protein 1	No information	No information	No information	No information	No information	Bottom-up-Q Exactive Plus MS+ Ultimate 3000 RSLC, TMT Labeling	Spinal cord	Mice	Male	C57BL/6	3	(Hasan et al., 2019)
Q3TGR2	Fgb	Down	Blood related	Fibrinogen, B beta polypeptide	No information	No information	No information	No information	No information	Bottom-up-Q Exactive Plus MS+ Ultimate 3000 RSLC, TMT Labeling	Brain	Mice	Male	C57BL/6	3	(Hasan et al., 2019)
Q3TGR2	Fgb	Up	Blood related	Fibrinogen, B beta polypeptide, isoform CRA_a	No information	No information	No information	No information	No information	Bottom-up-Q Exactive Plus MS+ Ultimate 3000 RSLC, TMT Labeling	Spinal cord	Mice	Male	C57BL/6	3	(Hasan et al., 2019)
P61148	Fgf1	Down	Signaling	Fibroblast growth factor 1	No information	No information	No information	No information	No information	Bottom-up-Q Exactive Plus MS+ Ultimate 3000 RSLC, TMT Labeling	Spinal cord	Mice	Male	C57BL/6	3	(Hasan et al., 2019)
P61329	Fgf12	Down	Signaling	Fibroblast growth factor 12	No information	No information	No information	No information	No information	Bottom-up-Q Exactive Plus MS+ Ultimate 3000 RSLC, TMT Labeling	Spinal cord	Mice	Male	C57BL/6	3	(Hasan et al., 2019)
P70377-2	Fgf13	Down	Signaling	Fibroblast growth factor 13	No information	No information	No information	No information	No information	Bottom-up-Q Exactive Plus MS+ Ultimate 3000 RSLC, TMT Labeling	Brain stem	Mice	Male	C57BL/6	3	(Hasan et al., 2019)
A2A9Q0	Fndc10	Down	Structural	Fibronectin type-III domain-containing transmembrane protein C1orf233 homolog	No information	No information	No information	No information	No information	Bottom-up-Q Exactive Plus MS+ Ultimate 3000 RSLC, TMT Labeling	Spinal cord	Mice	Male	C57BL/6	3	(Hasan et al., 2019)
P37889	Fbln2	Up	Blood related	Fibulin-2	No information	No information	No information	No information	No information	Bottom-up-Q Exactive Plus MS+ Ultimate 3000 RSLC, TMT Labeling	Spinal cord	Mice	Male	C57BL/6	3	(Hasan et al., 2019)
Q8BTM8	Flna	Up	Structural	Filamin-A	No information	No information	No information	No information	No information	Bottom-up-Q Exactive Plus MS+ Ultimate 3000 RSLC, TMT Labeling	Spinal cord	Mice	Male	C57BL/6	3	(Hasan et al., 2019)
Q80X90	Flnb	Up	Structural	Filamin-B	No information	No information	No information	No information	No information	Bottom-up-Q Exactive Plus MS+ Ultimate 3000 RSLC, TMT Labeling	Spinal cord	Mice	Male	C57BL/6	3	(Hasan et al., 2019)
Q8VHX6	Flnc	Up	Structural	Filamin-C	No information	No information	No information	No information	No information	Bottom-up-Q Exactive Plus MS+ Ultimate 3000 RSLC, TMT Labeling	Spinal cord	Mice	Male	C57BL/6	3	(Hasan et al., 2019)
Q8C5X6	Fen1	Up	Metabolic	Flap endonuclease 1	No information	No information	No information	No information	No information	Bottom-up-Q Exactive Plus MS+ Ultimate 3000 RSLC, TMT Labeling	Spinal cord	Mice	Male	C57BL/6	3	(Hasan et al., 2019)
P42128	Foxk1	Down	Transcription	Forkhead box protein K1	No information	No information	No information	No information	No information	Bottom-up-Q Exactive Plus MS+ Ultimate 3000 RSLC, TMT Labeling	Spinal cord	Mice	Male	C57BL/6	3	(Hasan et al., 2019)
Q80TY0	Fnbp1	Down	Structural	Formin-binding protein 1	No information	No information	No information	No information	No information	Bottom-up-Q Exactive Plus MS+ Ultimate 3000 RSLC, TMT Labeling	Spinal cord	Mice	Male	C57BL/6	3	(Hasan et al., 2019)
Q6ZPF4	Fmnl3	Up	Structural	Formin-like protein 3	No information	No information	No information	No information	No information	Bottom-up-Q Exactive Plus MS+ Ultimate 3000 RSLC, TMT Labeling	Spinal cord	Mice	Male	C57BL/6	3	(Hasan et al., 2019)
O35188	Cx3cl1	Down	Immune response	Fractalkine	No information	No information	No information	No information	No information	Bottom-up-Q Exactive Plus MS+ Ultimate 3000 RSLC, TMT Labeling	Spinal cord	Mice	Male	C57BL/6	3	(Hasan et al., 2019)
Q3TV21	Fxn	Down	Signaling	Frataxin	No information	No information	No information	No information	No information	Bottom-up-Q Exactive Plus MS+ Ultimate 3000 RSLC, TMT Labeling	Spinal cord	Mice	Male	C57BL/6	3	(Hasan et al., 2019)
Q9ER35	Fn3k	Down	Metabolic	Fructosamine-3-kinase	No information	No information	No information	No information	No information	Bottom-up-Q Exactive Plus MS+ Ultimate 3000 RSLC, TMT Labeling	Spinal cord	Mice	Male	C57BL/6	3	(Hasan et al., 2019)
P97807	Fh	Down	Metabolic	Fumarate hydratase	No information	No information	No information	No information	No information	Bottom-up-Q Exactive Plus MS+ Ultimate 3000 RSLC, TMT Labeling	Spinal cord	Mice	Male	C57BL/6	3	(Hasan et al., 2019)
Q9D164	Fxyd6	Down	Homeostasis	FXYD domain-containing ion transport regulator 6	No information	No information	No information	No information	No information	Bottom-up-Q Exactive Plus MS+ Ultimate 3000 RSLC, TMT Labeling	Spinal cord	Mice	Male	C57BL/6	3	(Hasan et al., 2019)
Q8BY35	Fgd2	Up	Signaling	FYVE, RhoGEF and PH domain-containing protein 2	No information	No information	No information	No information	No information	Bottom-up-Q Exactive Plus MS+ Ultimate 3000 RSLC, TMT Labeling	Spinal cord	Mice	Male	C57BL/6	3	(Hasan et al., 2019)
Q8BIY1	Gpatch3	Down	Transcription	G patch domain-containing protein 3	No information	No information	No information	No information	No information	Bottom-up-Q Exactive Plus MS+ Ultimate 3000 RSLC, TMT Labeling	Cerebellum	Mice	Male	C57BL/6	3	(Hasan et al., 2019)
A2A6A1	Gpatch8	Up	Transcription	G patch domain-containing protein 8	No information	No information	No information	No information	No information	Bottom-up-Q Exactive Plus MS+ Ultimate 3000 RSLC, TMT Labeling	Brain	Mice	Male	C57BL/6	3	(Hasan et al., 2019)
D2DFA9	Gprc5b	Down	Transcription	G protein-coupled receptor family C group 5 member B variant 2	No information	No information	No information	No information	No information	Bottom-up-Q Exactive Plus MS+ Ultimate 3000 RSLC, TMT Labeling	Spinal cord	Mice	Male	C57BL/6	3	(Hasan et al., 2019)
Q3UNH4	Gprin1	Down	Transcription	G protein-regulated inducer of neurite outgrowth 1	No information	No information	No information	No information	No information	Bottom-up-Q Exactive Plus MS+ Ultimate 3000 RSLC, TMT Labeling	Spinal cord	Mice	Male	C57BL/6	3	(Hasan et al., 2019)
P54818	Galc	Down	Metabolic	Galactocerebrosidase	No information	No information	No information	No information	No information	Bottom-up-Q Exactive Plus MS+ Ultimate 3000 RSLC, TMT Labeling	Spinal cord	Mice	Male	C57BL/6	3	(Hasan et al., 2019)
Q29ST1	Ube2q1	Down	Metabolic	Galactosyl transferase-associated protein	No information	No information	No information	No information	No information	Bottom-up-Q Exactive Plus MS+ Ultimate 3000 RSLC, TMT Labeling	Spinal cord	Mice	Male	C57BL/6	3	(Hasan et al., 2019)
P16045	Lgals1	Up	Signaling	Galectin-1	No information	No information	No information	No information	No information	Bottom-up-Q Exactive Plus MS+ Ultimate 3000 RSLC, TMT Labeling	Spinal cord	Mice	Male	C57BL/6	3	(Hasan et al., 2019)
P16110	Lgals3	Up	Signaling	Galectin-3	No information	No information	No information	No information	No information	Bottom-up-Q Exactive Plus MS+ Ultimate 3000 RSLC, TMT Labeling	Brain stem	Mice	Male	C57BL/6	3	(Hasan et al., 2019)
P16110	Lgals3	Up	Signaling	Galectin-3	No information	No information	No information	No information	No information	Bottom-up-Q Exactive Plus MS+ Ultimate 3000 RSLC, TMT Labeling	Brain	Mice	Male	C57BL/6	3	(Hasan et al., 2019)
P16110	Lgals3	Up	Signaling	Galectin-3	No information	No information	No information	No information	No information	Bottom-up-Q Exactive Plus MS+ Ultimate 3000 RSLC, TMT Labeling	Spinal cord	Mice	Male	C57BL/6	3	(Hasan et al., 2019)
Q07797	Lgals3bp	Up	Signaling	Galectin-3-binding protein	No information	No information	No information	No information	No information	Bottom-up-Q Exactive Plus MS+ Ultimate 3000 RSLC, TMT Labeling	Brain	Mice	Male	C57BL/6	3	(Hasan et al., 2019)
Q07797	Lgals3bp	Up	Signaling	Galectin-3-binding protein	No information	No information	No information	No information	No information	Bottom-up-Q Exactive Plus MS+ Ultimate 3000 RSLC, TMT Labeling	Spinal cord	Mice	Male	C57BL/6	3	(Hasan et al., 2019)
Q8VED9	Lgalsl	Down	Signaling	Galectin-related protein	No information	No information	No information	No information	No information	Bottom-up-Q Exactive Plus MS+ Ultimate 3000 RSLC, TMT Labeling	Spinal cord	Mice	Male	C57BL/6	3	(Hasan et al., 2019)
P62812	Gabra1	Down	Neurotransmission	Gamma-aminobutyric acid receptor subunit alpha-1	No information	No information	No information	No information	No information	Bottom-up-Q Exactive Plus MS+ Ultimate 3000 RSLC, TMT Labeling	Spinal cord	Mice	Male	C57BL/6	3	(Hasan et al., 2019)
B1AVY2	Gabra3	Down	Neurotransmission	Gamma-aminobutyric acid receptor subunit alpha-3	No information	No information	No information	No information	No information	Bottom-up-Q Exactive Plus MS+ Ultimate 3000 RSLC, TMT Labeling	Spinal cord	Mice	Male	C57BL/6	3	(Hasan et al., 2019)
Q9D7X8	Ggct	Down	Signaling	Gamma-glutamyl cyclotransferase	No information	No information	No information	No information	No information	Bottom-up-Q Exactive Plus MS+ Ultimate 3000 RSLC, TMT Labeling	Spinal cord	Mice	Male	C57BL/6	3	(Hasan et al., 2019)
Q9Z2A9	Ggt5	Up	Signaling	Gamma-glutamyltransferase 5	No information	No information	No information	No information	No information	Bottom-up-Q Exactive Plus MS+ Ultimate 3000 RSLC, TMT Labeling	Spinal cord	Mice	Male	C57BL/6	3	(Hasan et al., 2019)
E9PYG5	Parvg	Up	Structural	Gamma-parvin	No information	No information	No information	No information	No information	Bottom-up-Q Exactive Plus MS+ Ultimate 3000 RSLC, TMT Labeling	Spinal cord	Mice	Male	C57BL/6	3	(Hasan et al., 2019)
Q5GQ64	Sncg	Down	Neurotransmission	Gamma-synuclein	No information	No information	No information	No information	No information	Bottom-up-Q Exactive Plus MS+ Ultimate 3000 RSLC, TMT Labeling	Brain stem	Mice	Male	C57BL/6	3	(Hasan et al., 2019)
Q5GQ64	Sncg	Down	Neurotransmission	Gamma-synuclein	No information	No information	No information	No information	No information	Bottom-up-Q Exactive Plus MS+ Ultimate 3000 RSLC, TMT Labeling	Spinal cord	Mice	Male	C57BL/6	3	(Hasan et al., 2019)
O88741	Gdap1	Down	Myelin component	Ganglioside-induced differentiation-associated protein 1	No information	No information	No information	No information	No information	Bottom-up-Q Exactive Plus MS+ Ultimate 3000 RSLC, TMT Labeling	Spinal cord	Mice	Male	C57BL/6	3	(Hasan et al., 2019)
Q8VE33	Gdap1l1	Down	Myelin component	Ganglioside-induced differentiation-associated protein 1-like 1	No information	No information	No information	No information	No information	Bottom-up-Q Exactive Plus MS+ Ultimate 3000 RSLC, TMT Labeling	Spinal cord	Mice	Male	C57BL/6	3	(Hasan et al., 2019)
Q8BQU6	Gjc2	Down	Signaling	Gap junction gamma-2 protein	No information	No information	No information	No information	No information	Bottom-up-Q Exactive Plus MS+ Ultimate 3000 RSLC, TMT Labeling	Spinal cord	Mice	Male	C57BL/6	3	(Hasan et al., 2019)
Q921C1	Gjc3	Down	Signaling	Gap junction gamma-3 protein	No information	No information	No information	No information	No information	Bottom-up-Q Exactive Plus MS+ Ultimate 3000 RSLC, TMT Labeling	Spinal cord	Mice	Male	C57BL/6	3	(Hasan et al., 2019)
Q3URC5	Gjb6	Down	Signaling	Gap junction protein	No information	No information	No information	No information	No information	Bottom-up-Q Exactive Plus MS+ Ultimate 3000 RSLC, TMT Labeling	Spinal cord	Mice	Male	C57BL/6	3	(Hasan et al., 2019)
Q9D8T2	Gsdmdc1	Up	Immune response	Gasdermin-D	No information	No information	No information	No information	No information	Bottom-up-Q Exactive Plus MS+ Ultimate 3000 RSLC, TMT Labeling	Spinal cord	Mice	Male	C57BL/6	3	(Hasan et al., 2019)
Q8CAB8	Castor2	Down	Signaling	GATS-like protein 2	No information	No information	No information	No information	No information	Bottom-up-Q Exactive Plus MS+ Ultimate 3000 RSLC, TMT Labeling	Spinal cord	Mice	Male	C57BL/6	3	(Hasan et al., 2019)
Q9CWQ8	Castor1	Up	Signaling	GATS-like protein 3	No information	No information	No information	No information	No information	Bottom-up-Q Exactive Plus MS+ Ultimate 3000 RSLC, TMT Labeling	Spinal cord	Mice	Male	C57BL/6	3	(Hasan et al., 2019)
A2A7A7	H6pd	Up	Metabolic	GDH/6PGL endoplasmic bifunctional protein	No information	No information	No information	No information	No information	Bottom-up-Q Exactive Plus MS+ Ultimate 3000 RSLC, TMT Labeling	Spinal cord	Mice	Male	C57BL/6	3	(Hasan et al., 2019)
Q3TLS3	Gdpgp1	Down	Metabolic	GDP-D-glucose phosphorylase 1	No information	No information	No information	No information	No information	Bottom-up-Q Exactive Plus MS+ Ultimate 3000 RSLC, TMT Labeling	Spinal cord	Mice	Male	C57BL/6	3	(Hasan et al., 2019)
A0JNY3	Gphn	Down	Signaling	Gephyrin	No information	No information	No information	No information	No information	Bottom-up-Q Exactive Plus MS+ Ultimate 3000 RSLC, TMT Labeling	Spinal cord	Mice	Male	C57BL/6	3	(Hasan et al., 2019)
P03995	Gfap	Up	Immune response	Glial fibrillary acidic protein	No information	No information	No information	No information	No information	Bottom-up-Q Exactive Plus MS+ Ultimate 3000 RSLC, TMT Labeling	Spinal cord	Mice	Male	C57BL/6	3	(Hasan et al., 2019)
E9PYV1	Nr3c1	Down	Immune response	Glucocorticoid receptor	No information	No information	No information	No information	No information	Bottom-up-Q Exactive Plus MS+ Ultimate 3000 RSLC, TMT Labeling	Spinal cord	Mice	Male	C57BL/6	3	(Hasan et al., 2019)
E9QKK4	Glcci1	Down	Immune response	Glucocorticoid-induced transcript 1 protein	No information	No information	No information	No information	No information	Bottom-up-Q Exactive Plus MS+ Ultimate 3000 RSLC, TMT Labeling	Spinal cord	Mice	Male	C57BL/6	3	(Hasan et al., 2019)
O88958	Gnpda1	Up	Metabolic	Glucosamine-6-phosphate isomerase 1	No information	No information	No information	No information	No information	Bottom-up-Q Exactive Plus MS+ Ultimate 3000 RSLC, TMT Labeling	Spinal cord	Mice	Male	C57BL/6	3	(Hasan et al., 2019)
P26443	Glud1	Down	Metabolic	Glutamate dehydrogenase 1	No information	No information	No information	No information	No information	Bottom-up-Q Exactive Plus MS+ Ultimate 3000 RSLC, TMT Labeling	Spinal cord	Mice	Male	C57BL/6	3	(Hasan et al., 2019)
G3XA00	Grm4	Down	Neurotransmission	Glutamate receptor	No information	No information	No information	No information	No information	Bottom-up-Q Exactive Plus MS+ Ultimate 3000 RSLC, TMT Labeling	Spinal cord	Mice	Male	C57BL/6	3	(Hasan et al., 2019)
Q9Z2W8	Gria4	Down	Neurotransmission	Glutamate receptor 4	No information	No information	No information	No information	No information	Bottom-up-Q Exactive Plus MS+ Ultimate 3000 RSLC, TMT Labeling	Spinal cord	Mice	Male	C57BL/6	3	(Hasan et al., 2019)
A2AI21	Grin1	Down	Neurotransmission	Glutamate receptor ionotropic	No information	No information	No information	No information	No information	Bottom-up-Q Exactive Plus MS+ Ultimate 3000 RSLC, TMT Labeling	Spinal cord	Mice	Male	C57BL/6	3	(Hasan et al., 2019)
P35436	Grin2a	Down	Neurotransmission	Glutamate receptor ionotropic, NMDA 2A	No information	No information	No information	No information	No information	Bottom-up-Q Exactive Plus MS+ Ultimate 3000 RSLC, TMT Labeling	Spinal cord	Mice	Male	C57BL/6	3	(Hasan et al., 2019)
G3X9V4	Grin2b	Down	Neurotransmission	Glutamate receptor ionotropic, NMDA 2B	No information	No information	No information	No information	No information	Bottom-up-Q Exactive Plus MS+ Ultimate 3000 RSLC, TMT Labeling	Spinal cord	Mice	Male	C57BL/6	3	(Hasan et al., 2019)
Q03391	Grin2d	Down	Neurotransmission	Glutamate receptor ionotropic, NMDA 2D	No information	No information	No information	No information	No information	Bottom-up-Q Exactive Plus MS+ Ultimate 3000 RSLC, TMT Labeling	Spinal cord	Mice	Male	C57BL/6	3	(Hasan et al., 2019)
B7ZMR4	Grm8	Down	Neurotransmission	Glutamate receptor, metabotropic 8	No information	No information	No information	No information	No information	Bottom-up-Q Exactive Plus MS+ Ultimate 3000 RSLC, TMT Labeling	Spinal cord	Mice	Male	C57BL/6	3	(Hasan et al., 2019)
V9GZG5	GlnA	Up	Metabolic	Glutamine synthetase	No information	No information	No information	No information	No information	Bottom-up-Q Exactive Plus MS+ Ultimate 3000 RSLC, TMT Labeling	Cerebellum	Mice	Male	C57BL/6	3	(Hasan et al., 2019)
V9GZG5	GlnA	Up	Metabolic	Glutamine synthetase	No information	No information	No information	No information	No information	Bottom-up-Q Exactive Plus MS+ Ultimate 3000 RSLC, TMT Labeling	Brain	Mice	Male	C57BL/6	3	(Hasan et al., 2019)
P11352	Gpx1	Up	Metabolic	Glutathione peroxidase 1	No information	No information	No information	No information	No information	Bottom-up-Q Exactive Plus MS+ Ultimate 3000 RSLC, TMT Labeling	Spinal cord	Mice	Male	C57BL/6	3	(Hasan et al., 2019)
Q5RL51	Omp	Down	Metabolic	Glutathione S-transferase C-terminal domain-containing protein	No information	No information	No information	No information	No information	Bottom-up-Q Exactive Plus MS+ Ultimate 3000 RSLC, TMT Labeling	Brain	Mice	Male	C57BL/6	3	(Hasan et al., 2019)
P10649	Gstm1	Down	Metabolic	Glutathione S-transferase Mu 1	No information	No information	No information	No information	No information	Bottom-up-Q Exactive Plus MS+ Ultimate 3000 RSLC, TMT Labeling	Spinal cord	Mice	Male	C57BL/6	3	(Hasan et al., 2019)
P48774	Gstm5	Down	Metabolic	Glutathione S-transferase Mu 5	No information	No information	No information	No information	No information	Bottom-up-Q Exactive Plus MS+ Ultimate 3000 RSLC, TMT Labeling	Spinal cord	Mice	Male	C57BL/6	3	(Hasan et al., 2019)
Q80W21	Gstm7	Down	Metabolic	Glutathione S-transferase Mu 7	No information	No information	No information	No information	No information	Bottom-up-Q Exactive Plus MS+ Ultimate 3000 RSLC, TMT Labeling	Spinal cord	Mice	Male	C57BL/6	3	(Hasan et al., 2019)
Q64467	Gapdhs	Down	Metabolic	Glyceraldehyde-3-phosphate dehydrogenase	No information	No information	No information	No information	No information	Bottom-up-Q Exactive Plus MS+ Ultimate 3000 RSLC, TMT Labeling	Spinal cord	Mice	Male	C57BL/6	3	(Hasan et al., 2019)
Q6IWE3	Pcp4l1	Down	Metabolic	Glyceraldehyde-3-phosphate-dehydrogenase	No information	No information	No information	No information	No information	Bottom-up-Q Exactive Plus MS+ Ultimate 3000 RSLC, TMT Labeling	Brain	Mice	Male	C57BL/6	3	(Hasan et al., 2019)
Q64516	Gk	Down	Metabolic	Glycerol kinase	No information	No information	No information	No information	No information	Bottom-up-Q Exactive Plus MS+ Ultimate 3000 RSLC, TMT Labeling	Spinal cord	Mice	Male	C57BL/6	3	(Hasan et al., 2019)
Q9D964	Gatm	Up	Metabolic	Glycine amidinotransferase	No information	No information	No information	No information	No information	Bottom-up-Q Exactive Plus MS+ Ultimate 3000 RSLC, TMT Labeling	Spinal cord	Mice	Male	C57BL/6	3	(Hasan et al., 2019)
Q91WK5	Gcsh	Down	Metabolic	Glycine cleavage system H protein	No information	No information	No information	No information	No information	Bottom-up-Q Exactive Plus MS+ Ultimate 3000 RSLC, TMT Labeling	Spinal cord	Mice	Male	C57BL/6	3	(Hasan et al., 2019)
Q64018	Glra1	Down	Neurotransmission	Glycine receptor subunit alpha-1	No information	No information	No information	No information	No information	Bottom-up-Q Exactive Plus MS+ Ultimate 3000 RSLC, TMT Labeling	Spinal cord	Mice	Male	C57BL/6	3	(Hasan et al., 2019)
P48168	Glrb	Down	Neurotransmission	Glycine receptor subunit beta	No information	No information	No information	No information	No information	Bottom-up-Q Exactive Plus MS+ Ultimate 3000 RSLC, TMT Labeling	Spinal cord	Mice	Male	C57BL/6	3	(Hasan et al., 2019)
Q9WUB3	Pygm	Down	Metabolic	Glycogen phosphorylase, muscle form	No information	No information	No information	No information	No information	Bottom-up-Q Exactive Plus MS+ Ultimate 3000 RSLC, TMT Labeling	Spinal cord	Mice	Male	C57BL/6	3	(Hasan et al., 2019)
Q2NL51	Gsk3a	Down	Metabolic	Glycogen synthase kinase-3 alpha	No information	No information	No information	No information	No information	Bottom-up-Q Exactive Plus MS+ Ultimate 3000 RSLC, TMT Labeling	Spinal cord	Mice	Male	C57BL/6	3	(Hasan et al., 2019)
Q6P1J0	Maneal	Down	Metabolic	Glycoprotein endo-alpha-1,2-mannosidase-like protein	No information	No information	No information	No information	No information	Bottom-up-Q Exactive Plus MS+ Ultimate 3000 RSLC, TMT Labeling	Spinal cord	Mice	Male	C57BL/6	3	(Hasan et al., 2019)
Q7TNZ4	Gpld1	Down	Metabolic	Glycosylphosphatidylinositol-specific phospholipase D	No information	No information	No information	No information	No information	Bottom-up-Q Exactive Plus MS+ Ultimate 3000 RSLC, TMT Labeling	Spinal cord	Mice	Male	C57BL/6	3	(Hasan et al., 2019)
A4FUP9	Glt1d1	Down	Metabolic	Glycosyltransferase 1 domain-containing protein 1	No information	No information	No information	No information	No information	Bottom-up-Q Exactive Plus MS+ Ultimate 3000 RSLC, TMT Labeling	Spinal cord	Mice	Male	C57BL/6	3	(Hasan et al., 2019)
H3BJQ8	Gpc5	Down	Cytokinesis	Glypican-5	No information	No information	No information	No information	No information	Bottom-up-Q Exactive Plus MS+ Ultimate 3000 RSLC, TMT Labeling	Spinal cord	Mice	Male	C57BL/6	3	(Hasan et al., 2019)
Q5F1Z8	Gm2a	Up	Metabolic	GM2 ganglioside activator protein	No information	No information	No information	No information	No information	Bottom-up-Q Exactive Plus MS+ Ultimate 3000 RSLC, TMT Labeling	Spinal cord	Mice	Male	C57BL/6	3	(Hasan et al., 2019)
Q9CYL5	Glipr2	Up	Immune response	Golgi-associated plant pathogenesis-related protein 1	No information	No information	No information	No information	No information	Bottom-up-Q Exactive Plus MS+ Ultimate 3000 RSLC, TMT Labeling	Spinal cord	Mice	Male	C57BL/6	3	(Hasan et al., 2019)
Q9QYE6	Golga5	Up	Structural	Golgin subfamily A member 5	No information	No information	No information	No information	No information	Bottom-up-Q Exactive Plus MS+ Ultimate 3000 RSLC, TMT Labeling	Spinal cord	Mice	Male	C57BL/6	3	(Hasan et al., 2019)
Q9D428	GOLGA7B	Down	Structural	Golgin subfamily A member 7B	No information	No information	No information	No information	No information	Bottom-up-Q Exactive Plus MS+ Ultimate 3000 RSLC, TMT Labeling	Spinal cord	Mice	Male	C57BL/6	3	(Hasan et al., 2019)
A2VDF5	Gria3	Down	Neurotransmission	Gria3 protein	No information	No information	No information	No information	No information	Bottom-up-Q Exactive Plus MS+ Ultimate 3000 RSLC, TMT Labeling	Spinal cord	Mice	Male	C57BL/6	3	(Hasan et al., 2019)
Q8VEB4	Pla2g15	Up	Metabolic	Group XV phospholipase A2	No information	No information	No information	No information	No information	Bottom-up-Q Exactive Plus MS+ Ultimate 3000 RSLC, TMT Labeling	Spinal cord	Mice	Male	C57BL/6	3	(Hasan et al., 2019)
A2ASX2	Grb14	Up	Signaling	Growth factor receptor bound protein 14	No information	No information	No information	No information	No information	Bottom-up-Q Exactive Plus MS+ Ultimate 3000 RSLC, TMT Labeling	Brain	Mice	Male	C57BL/6	3	(Hasan et al., 2019)
Q3ZB56	Gab2	Down	Signaling	Growth factor receptor bound protein 2-associated protein 2	No information	No information	No information	No information	No information	Bottom-up-Q Exactive Plus MS+ Ultimate 3000 RSLC, TMT Labeling	Spinal cord	Mice	Male	C57BL/6	3	(Hasan et al., 2019)
D3YTN4	Gimap4	Up	Apoptosis	GTPase IMAP family member 4	No information	No information	No information	No information	No information	Bottom-up-Q Exactive Plus MS+ Ultimate 3000 RSLC, TMT Labeling	Brain stem	Mice	Male	C57BL/6	3	(Hasan et al., 2019)
Q91Z61	Diras1	Down	Binding	GTP-binding protein Di-Ras1	No information	No information	No information	No information	No information	Bottom-up-Q Exactive Plus MS+ Ultimate 3000 RSLC, TMT Labeling	Spinal cord	Mice	Male	C57BL/6	3	(Hasan et al., 2019)
Q5PR73	Diras2	Down	Binding	GTP-binding protein Di-Ras2	No information	No information	No information	No information	No information	Bottom-up-Q Exactive Plus MS+ Ultimate 3000 RSLC, TMT Labeling	Spinal cord	Mice	Male	C57BL/6	3	(Hasan et al., 2019)
E9Q4D5	Rem2	Down	Binding	GTP-binding protein REM 2	No information	No information	No information	No information	No information	Bottom-up-Q Exactive Plus MS+ Ultimate 3000 RSLC, TMT Labeling	Spinal cord	Mice	Male	C57BL/6	3	(Hasan et al., 2019)
P70425	Rit2	Down	Binding	GTP-binding protein Rit2	No information	No information	No information	No information	No information	Bottom-up-Q Exactive Plus MS+ Ultimate 3000 RSLC, TMT Labeling	Spinal cord	Mice	Male	C57BL/6	3	(Hasan et al., 2019)
Q66L47	Gnal	Down	Signaling	Guanine nucleotide binding protein, alpha stimulating, olfactory type	No information	No information	No information	No information	No information	Bottom-up-Q Exactive Plus MS+ Ultimate 3000 RSLC, TMT Labeling	Spinal cord	Mice	Male	C57BL/6	3	(Hasan et al., 2019)
Q9JMF3	Gng13	Down	Signaling	Guanine nucleotide-binding protein G(I)/G(S)/G(O) subunit gamma-13	No information	No information	No information	No information	No information	Bottom-up-Q Exactive Plus MS+ Ultimate 3000 RSLC, TMT Labeling	Spinal cord	Mice	Male	C57BL/6	3	(Hasan et al., 2019)
O70443	Gnaz	Down	Signaling	Guanine nucleotide-binding protein G(z) subunit alpha	No information	No information	No information	No information	No information	Bottom-up-Q Exactive Plus MS+ Ultimate 3000 RSLC, TMT Labeling	Spinal cord	Mice	Male	C57BL/6	3	(Hasan et al., 2019)
Q3UKC8	Gng5	Up	Signaling	Guanine nucleotide-binding protein subunit gamma	No information	No information	No information	No information	No information	Bottom-up-Q Exactive Plus MS+ Ultimate 3000 RSLC, TMT Labeling	Spinal cord	Mice	Male	C57BL/6	3	(Hasan et al., 2019)
O54865	Gucy1b1	Down	Metabolic	Guanylate cyclase soluble subunit beta-1	No information	No information	No information	No information	No information	Bottom-up-Q Exactive Plus MS+ Ultimate 3000 RSLC, TMT Labeling	Spinal cord	Mice	Male	C57BL/6	3	(Hasan et al., 2019)
Q564G0	Guk1	Down	Metabolic	Guanylate kinase	No information	No information	No information	No information	No information	Bottom-up-Q Exactive Plus MS+ Ultimate 3000 RSLC, TMT Labeling	Spinal cord	Mice	Male	C57BL/6	3	(Hasan et al., 2019)
Q61107	Gbp4	Up	Immune response	Guanylate-binding protein 4	No information	No information	No information	No information	No information	Bottom-up-Q Exactive Plus MS+ Ultimate 3000 RSLC, TMT Labeling	Brain stem	Mice	Male	C57BL/6	3	(Hasan et al., 2019)
Q61107	Gbp4	Up	Immune response	Guanylate-binding protein 4	No information	No information	No information	No information	No information	Bottom-up-Q Exactive Plus MS+ Ultimate 3000 RSLC, TMT Labeling	Spinal cord	Mice	Male	C57BL/6	3	(Hasan et al., 2019)
P01899	H2-D1	Up	Immune response	H-2 class I histocompatibility antigen, D-B alpha chain	No information	No information	No information	No information	No information	Bottom-up-Q Exactive Plus MS+ Ultimate 3000 RSLC, TMT Labeling	Spinal cord	Mice	Male	C57BL/6	3	(Hasan et al., 2019)
P01901	H2-K1	Up	Immune response	H-2 class I histocompatibility antigen, K-B alpha chain	No information	No information	No information	No information	No information	Bottom-up-Q Exactive Plus MS+ Ultimate 3000 RSLC, TMT Labeling	Spinal cord	Mice	Male	C57BL/6	3	(Hasan et al., 2019)
P01921	H2-Ab1	Up	Immune response	H-2 class II histocompatibility antigen, A-D beta chain	No information	No information	No information	No information	No information	Bottom-up-Q Exactive Plus MS+ Ultimate 3000 RSLC, TMT Labeling	Brain	Mice	Male	C57BL/6	3	(Hasan et al., 2019)
P01921	H2-Ab1	Up	Immune response	H-2 class II histocompatibility antigen, A-D beta chain	No information	No information	No information	No information	No information	Bottom-up-Q Exactive Plus MS+ Ultimate 3000 RSLC, TMT Labeling	Spinal cord	Mice	Male	C57BL/6	3	(Hasan et al., 2019)
Q3UGR5	Hdhd2	Down	Metabolic	Haloacid dehalogenase-like hydrolase domain-containing protein 2	No information	No information	No information	No information	No information	Bottom-up-Q Exactive Plus MS+ Ultimate 3000 RSLC, TMT Labeling	Spinal cord	Mice	Male	C57BL/6	3	(Hasan et al., 2019)
O35387	Hax1	Down	Binding	HCLS1-associated protein X-1	No information	No information	No information	No information	No information	Bottom-up-Q Exactive Plus MS+ Ultimate 3000 RSLC, TMT Labeling	Spinal cord	Mice	Male	C57BL/6	3	(Hasan et al., 2019)
P48722	Hspa4l	Down	Molecular chaperon	Heat shock 70 kDa protein 4L	No information	No information	No information	No information	No information	Bottom-up-Q Exactive Plus MS+ Ultimate 3000 RSLC, TMT Labeling	Spinal cord	Mice	Male	C57BL/6	3	(Hasan et al., 2019)
P38532	Hsf1	Down	Molecular chaperon	Heat shock factor protein 1	No information	No information	No information	No information	No information	Bottom-up-Q Exactive Plus MS+ Ultimate 3000 RSLC, TMT Labeling	Spinal cord	Mice	Male	C57BL/6	3	(Hasan et al., 2019)
Q3UAD6	Hsp90b1	Up	Molecular chaperon	Heat shock protein 90kDa beta	No information	No information	No information	No information	No information	Bottom-up-Q Exactive Plus MS+ Ultimate 3000 RSLC, TMT Labeling	Spinal cord	Mice	Male	C57BL/6	3	(Hasan et al., 2019)
Q5EBG6	Hspb6	Up	Molecular chaperon	Heat shock protein beta-6	No information	No information	No information	No information	No information	Bottom-up-Q Exactive Plus MS+ Ultimate 3000 RSLC, TMT Labeling	Spinal cord	Mice	Male	C57BL/6	3	(Hasan et al., 2019)
Q9JK92	Hspb8	Up	Molecular chaperon	Heat shock protein beta-8	No information	No information	No information	No information	No information	Bottom-up-Q Exactive Plus MS+ Ultimate 3000 RSLC, TMT Labeling	Spinal cord	Mice	Male	C57BL/6	3	(Hasan et al., 2019)
P17156	Hspa2	Up	Molecular chaperon	Heat shock-related 70 kDa protein 2	No information	No information	No information	No information	No information	Bottom-up-Q Exactive Plus MS+ Ultimate 3000 RSLC, TMT Labeling	Spinal cord	Mice	Male	C57BL/6	3	(Hasan et al., 2019)
P97825	Jpt1	Down	Signaling	Hematological and neurological expressed 1 protein	No information	No information	No information	No information	No information	Bottom-up-Q Exactive Plus MS+ Ultimate 3000 RSLC, TMT Labeling	Spinal cord	Mice	Male	C57BL/6	3	(Hasan et al., 2019)
P49710	Hcls1	Up	Blood related	Hematopoietic lineage cell-specific protein	No information	No information	No information	No information	No information	Bottom-up-Q Exactive Plus MS+ Ultimate 3000 RSLC, TMT Labeling	Brain	Mice	Male	C57BL/6	3	(Hasan et al., 2019)
P49710	Hcls1	Up	Blood related	Hematopoietic lineage cell-specific protein	No information	No information	No information	No information	No information	Bottom-up-Q Exactive Plus MS+ Ultimate 3000 RSLC, TMT Labeling	Spinal cord	Mice	Male	C57BL/6	3	(Hasan et al., 2019)
Q64314	Cd34	Down	Immune response	Hematopoietic progenitor cell antigen CD34	No information	No information	No information	No information	No information	Bottom-up-Q Exactive Plus MS+ Ultimate 3000 RSLC, TMT Labeling	Brain	Mice	Male	C57BL/6	3	(Hasan et al., 2019)
Q64314	Cd34	Up	Immune response	Hematopoietic progenitor cell antigen CD34	No information	No information	No information	No information	No information	Bottom-up-Q Exactive Plus MS+ Ultimate 3000 RSLC, TMT Labeling	Spinal cord	Mice	Male	C57BL/6	3	(Hasan et al., 2019)
P14901	Hmox1	Up	Immune response	Heme oxygenase 1	No information	No information	No information	No information	No information	Bottom-up-Q Exactive Plus MS+ Ultimate 3000 RSLC, TMT Labeling	Spinal cord	Mice	Male	C57BL/6	3	(Hasan et al., 2019)
B1Q450	HBB1	Down	Blood related	Hemoglobin beta chain subunit	No information	No information	No information	No information	No information	Bottom-up-Q Exactive Plus MS+ Ultimate 3000 RSLC, TMT Labeling	Brain	Mice	Male	C57BL/6	3	(Hasan et al., 2019)
Q91X72	Hpx	Down	Blood related	Hemopexin	No information	No information	No information	No information	No information	Bottom-up-Q Exactive Plus MS+ Ultimate 3000 RSLC, TMT Labeling	Brain	Mice	Male	C57BL/6	3	(Hasan et al., 2019)
Q9Z0Z4	Heph	Down	Immune response	Hephaestin	No information	No information	No information	No information	No information	Bottom-up-Q Exactive Plus MS+ Ultimate 3000 RSLC, TMT Labeling	Spinal cord	Mice	Male	C57BL/6	3	(Hasan et al., 2019)
Q3TEA8	Hp1bp3	Up	Binding	Heterochromatin protein 1-binding protein 3	No information	No information	No information	No information	No information	Bottom-up-Q Exactive Plus MS+ Ultimate 3000 RSLC, TMT Labeling	Spinal cord	Mice	Male	C57BL/6	3	(Hasan et al., 2019)
B7ZP22	Hnrnpa2b1	Down	Translation	Heterogeneous nuclear ribonucleoprotein A2/B1	No information	No information	No information	No information	No information	Bottom-up-Q Exactive Plus MS+ Ultimate 3000 RSLC, TMT Labeling	Spinal cord	Mice	Male	C57BL/6	3	(Hasan et al., 2019)
Q9Z2X1	Hnrnpf	Up	Translation	Heterogeneous nuclear ribonucleoprotein F	No information	No information	No information	No information	No information	Bottom-up-Q Exactive Plus MS+ Ultimate 3000 RSLC, TMT Labeling	Spinal cord	Mice	Male	C57BL/6	3	(Hasan et al., 2019)
O08528	Hk2	Up	Metabolic	Hexokinase-2	No information	No information	No information	No information	No information	Bottom-up-Q Exactive Plus MS+ Ultimate 3000 RSLC, TMT Labeling	Spinal cord	Mice	Male	C57BL/6	3	(Hasan et al., 2019)
P26151	Fcgr1	Up	Immune response	High affinity immunoglobulin gamma Fc receptor I	No information	No information	No information	No information	No information	Bottom-up-Q Exactive Plus MS+ Ultimate 3000 RSLC, TMT Labeling	Spinal cord	Mice	Male	C57BL/6	3	(Hasan et al., 2019)
P30681	Hmgb2	Up	Replication	High mobility group protein B2	No information	No information	No information	No information	No information	Bottom-up-Q Exactive Plus MS+ Ultimate 3000 RSLC, TMT Labeling	Spinal cord	Mice	Male	C57BL/6	3	(Hasan et al., 2019)
Q1WWK3	Hist1h1b	Up	Structural	Hist1h1b protein	No information	No information	No information	No information	No information	Bottom-up-Q Exactive Plus MS+ Ultimate 3000 RSLC, TMT Labeling	Spinal cord	Mice	Male	C57BL/6	3	(Hasan et al., 2019)
Q9CQE6	Asf1a	Down	Structural	Histone chaperone ASF1A	No information	No information	No information	No information	No information	Bottom-up-Q Exactive Plus MS+ Ultimate 3000 RSLC, TMT Labeling	Brain	Mice	Male	C57BL/6	3	(Hasan et al., 2019)
Q9CQE6	Asf1a	Up	Structural	Histone chaperone ASF1A	No information	No information	No information	No information	No information	Bottom-up-Q Exactive Plus MS+ Ultimate 3000 RSLC, TMT Labeling	Spinal cord	Mice	Male	C57BL/6	3	(Hasan et al., 2019)
Q5SZA3	Hist1h1c	Up	Structural	Histone cluster 1, H1c	No information	No information	No information	No information	No information	Bottom-up-Q Exactive Plus MS+ Ultimate 3000 RSLC, TMT Labeling	Spinal cord	Mice	Male	C57BL/6	3	(Hasan et al., 2019)
B7ZDF5	Hdac5	Down	Structural	Histone deacetylase 5	No information	No information	No information	No information	No information	Bottom-up-Q Exactive Plus MS+ Ultimate 3000 RSLC, TMT Labeling	Spinal cord	Mice	Male	C57BL/6	3	(Hasan et al., 2019)
P43275	Hist1h1a	Up	Structural	Histone H1.1	No information	No information	No information	No information	No information	Bottom-up-Q Exactive Plus MS+ Ultimate 3000 RSLC, TMT Labeling	Spinal cord	Mice	Male	C57BL/6	3	(Hasan et al., 2019)
B2RVP5	H2afv	Up	Structural	Histone H2A	No information	No information	No information	No information	No information	Bottom-up-Q Exactive Plus MS+ Ultimate 3000 RSLC, TMT Labeling	Spinal cord	Mice	Male	C57BL/6	3	(Hasan et al., 2019)
B2RTK3	Hist1h2bm	Up	Structural	Histone H2B	No information	No information	No information	No information	No information	Bottom-up-Q Exactive Plus MS+ Ultimate 3000 RSLC, TMT Labeling	Spinal cord	Mice	Male	C57BL/6	3	(Hasan et al., 2019)
P02301	H3f3c	Up	Structural	Histone H3.3C	No information	No information	No information	No information	No information	Bottom-up-Q Exactive Plus MS+ Ultimate 3000 RSLC, TMT Labeling	Spinal cord	Mice	Male	C57BL/6	3	(Hasan et al., 2019)
B2RTM0	Hist2h4	Up	Structural	Histone H4	No information	No information	No information	No information	No information	Bottom-up-Q Exactive Plus MS+ Ultimate 3000 RSLC, TMT Labeling	Spinal cord	Mice	Male	C57BL/6	3	(Hasan et al., 2019)
D3Z357	Nsd3	Up	Metabolic	Histone-lysine N-methyltransferase NSD3	No information	No information	No information	No information	No information	Bottom-up-Q Exactive Plus MS+ Ultimate 3000 RSLC, TMT Labeling	Spinal cord	Mice	Male	C57BL/6	3	(Hasan et al., 2019)
Q149C8	Hk3	Up	Metabolic	Hk3 protein	No information	No information	No information	No information	No information	Bottom-up-Q Exactive Plus MS+ Ultimate 3000 RSLC, TMT Labeling	Spinal cord	Mice	Male	C57BL/6	3	(Hasan et al., 2019)
Q80Y32	Hmgxb4	Down	Binding	HMG box domain containing 4	No information	No information	No information	No information	No information	Bottom-up-Q Exactive Plus MS+ Ultimate 3000 RSLC, TMT Labeling	Brain	Mice	Male	C57BL/6	3	(Hasan et al., 2019)
P09023	Hoxb6	Down	Binding	Homeobox protein Hox-B6	No information	No information	No information	No information	No information	Bottom-up-Q Exactive Plus MS+ Ultimate 3000 RSLC, TMT Labeling	Spinal cord	Mice	Male	C57BL/6	3	(Hasan et al., 2019)
Q9QWW1	Homer2	Down	Signaling	Homer protein homolog 2	No information	No information	No information	No information	No information	Bottom-up-Q Exactive Plus MS+ Ultimate 3000 RSLC, TMT Labeling	Spinal cord	Mice	Male	C57BL/6	3	(Hasan et al., 2019)
Q545F4	Hspb1	Up	Molecular chaperon	Hspb1 protein	No information	No information	No information	No information	No information	Bottom-up-Q Exactive Plus MS+ Ultimate 3000 RSLC, TMT Labeling	Cerebellum	Mice	Male	C57BL/6	3	(Hasan et al., 2019)
Q545F4	Hspb1	Up	Molecular chaperon	Hspb1 protein	No information	No information	No information	No information	No information	Bottom-up-Q Exactive Plus MS+ Ultimate 3000 RSLC, TMT Labeling	Spinal cord	Mice	Male	C57BL/6	3	(Hasan et al., 2019)
Q80WM4	Hapln4	Down	Binding	Hyaluronan and proteoglycan link protein 4	No information	No information	No information	No information	No information	Bottom-up-Q Exactive Plus MS+ Ultimate 3000 RSLC, TMT Labeling	Spinal cord	Mice	Male	C57BL/6	3	(Hasan et al., 2019)
Q3UJ70	Hmgcs1	Down	Metabolic	Hydroxymethylglutaryl Co-A synthase	No information	No information	No information	No information	No information	Bottom-up-Q Exactive Plus MS+ Ultimate 3000 RSLC, TMT Labeling	Brain stem	Mice	Male	C57BL/6	3	(Hasan et al., 2019)
Q8BLR9	Hif1an	Down	Molecular chaperon	Hypoxia-inducible factor 1-alpha inhibitor	No information	No information	No information	No information	No information	Bottom-up-Q Exactive Plus MS+ Ultimate 3000 RSLC, TMT Labeling	Spinal cord	Mice	Male	C57BL/6	3	(Hasan et al., 2019)
Q4FJY6	Ifit3	Up	Immune response	Ifit3 protein	No information	No information	No information	No information	No information	Bottom-up-Q Exactive Plus MS+ Ultimate 3000 RSLC, TMT Labeling	Spinal cord	Mice	Male	C57BL/6	3	(Hasan et al., 2019)
Q8HW98	Iglon5	Down	Immune response	IgLON family member 5	No information	No information	No information	No information	No information	Bottom-up-Q Exactive Plus MS+ Ultimate 3000 RSLC, TMT Labeling	Spinal cord	Mice	Male	C57BL/6	3	(Hasan et al., 2019)
Q60766	Irgm1	Up	Immune response	Immunity-related GTPase family M protein 1	No information	No information	No information	No information	No information	Bottom-up-Q Exactive Plus MS+ Ultimate 3000 RSLC, TMT Labeling	Spinal cord	Mice	Male	C57BL/6	3	(Hasan et al., 2019)
Q6GU68	Islr	Up	Immune response	Immunoglobulin superfamily containing leucine-rich repeat protein	No information	No information	No information	No information	No information	Bottom-up-Q Exactive Plus MS+ Ultimate 3000 RSLC, TMT Labeling	Spinal cord	Mice	Male	C57BL/6	3	(Hasan et al., 2019)
Q9EQS9-2	Igdcc4	Down	Immune response	Immunoglobulin superfamily DCC subclass member 4	No information	No information	No information	No information	No information	Bottom-up-Q Exactive Plus MS+ Ultimate 3000 RSLC, TMT Labeling	Brain stem	Mice	Male	C57BL/6	3	(Hasan et al., 2019)
D3YXH0	Igsf5	Down	Immune response	Immunoglobulin superfamily member 5	No information	No information	No information	No information	No information	Bottom-up-Q Exactive Plus MS+ Ultimate 3000 RSLC, TMT Labeling	Brain	Mice	Male	C57BL/6	3	(Hasan et al., 2019)
D3YXH0	Igsf5	Down	Immune response	Immunoglobulin superfamily member 5	No information	No information	No information	No information	No information	Bottom-up-Q Exactive Plus MS+ Ultimate 3000 RSLC, TMT Labeling	Spinal cord	Mice	Male	C57BL/6	3	(Hasan et al., 2019)
Q8BH30	Kpna6	Up	Signaling	Importin subunit alpha	No information	No information	No information	No information	No information	Bottom-up-Q Exactive Plus MS+ Ultimate 3000 RSLC, TMT Labeling	Brain	Mice	Male	C57BL/6	3	(Hasan et al., 2019)
Q8BH30	Kpna6	Down	Signaling	Importin subunit alpha	No information	No information	No information	No information	No information	Bottom-up-Q Exactive Plus MS+ Ultimate 3000 RSLC, TMT Labeling	Spinal cord	Mice	Male	C57BL/6	3	(Hasan et al., 2019)
E9QN98	Dpp10	Down	Metabolic	Inactive dipeptidyl peptidase 10	No information	No information	No information	No information	No information	Bottom-up-Q Exactive Plus MS+ Ultimate 3000 RSLC, TMT Labeling	Spinal cord	Mice	Male	C57BL/6	3	(Hasan et al., 2019)
Q3USB7	Plcl1	Down	Metabolic	Inactive phospholipase C-like protein 1	No information	No information	No information	No information	No information	Bottom-up-Q Exactive Plus MS+ Ultimate 3000 RSLC, TMT Labeling	Spinal cord	Mice	Male	C57BL/6	3	(Hasan et al., 2019)
Q6PIX5	Rhbdf1	Up	Metabolic	Inactive rhomboid protein 1	No information	No information	No information	No information	No information	Bottom-up-Q Exactive Plus MS+ Ultimate 3000 RSLC, TMT Labeling	Spinal cord	Mice	Male	C57BL/6	3	(Hasan et al., 2019)
Q8K3G5	Vrk3	Up	Signaling	Inactive serine/threonine-protein kinase VRK3	No information	No information	No information	No information	No information	Bottom-up-Q Exactive Plus MS+ Ultimate 3000 RSLC, TMT Labeling	Spinal cord	Mice	Male	C57BL/6	3	(Hasan et al., 2019)
Q8BKG3	Ptk7	Up	Signaling	Inactive tyrosine-protein kinase 7	No information	No information	No information	No information	No information	Bottom-up-Q Exactive Plus MS+ Ultimate 3000 RSLC, TMT Labeling	Spinal cord	Mice	Male	C57BL/6	3	(Hasan et al., 2019)
Q8BL06	Usp54	Down	Metabolic	Inactive ubiquitin carboxyl-terminal hydrolase 54	No information	No information	No information	No information	No information	Bottom-up-Q Exactive Plus MS+ Ultimate 3000 RSLC, TMT Labeling	Spinal cord	Mice	Male	C57BL/6	3	(Hasan et al., 2019)
Q3TVP5	Fam105a	Up	Metabolic	Inactive ubiquitin thioesterase FAM105A	No information	No information	No information	No information	No information	Bottom-up-Q Exactive Plus MS+ Ultimate 3000 RSLC, TMT Labeling	Spinal cord	Mice	Male	C57BL/6	3	(Hasan et al., 2019)
Q63ZW7	Patj	Down	Signaling	InaD-like protein	No information	No information	No information	No information	No information	Bottom-up-Q Exactive Plus MS+ Ultimate 3000 RSLC, TMT Labeling	Spinal cord	Mice	Male	C57BL/6	3	(Hasan et al., 2019)
P40936	Inmt	Down	Metabolic	Indolethylamine N-methyltransferase	No information	No information	No information	No information	No information	Bottom-up-Q Exactive Plus MS+ Ultimate 3000 RSLC, TMT Labeling	Brain	Mice	Male	C57BL/6	3	(Hasan et al., 2019)
D3Z636	Ppa2	Down	Metabolic	Inorganic pyrophosphatase 2	No information	No information	No information	No information	No information	Bottom-up-Q Exactive Plus MS+ Ultimate 3000 RSLC, TMT Labeling	Brain	Mice	Male	C57BL/6	3	(Hasan et al., 2019)
Q91VM9	Ppa2	Down	Metabolic	Inorganic pyrophosphatase 2	No information	No information	No information	No information	No information	Bottom-up-Q Exactive Plus MS+ Ultimate 3000 RSLC, TMT Labeling	Spinal cord	Mice	Male	C57BL/6	3	(Hasan et al., 2019)
P11881-2	Itpr1	Up	Signaling	Inositol 1,4,5-trisphosphate receptor type 1	No information	No information	No information	No information	No information	Bottom-up-Q Exactive Plus MS+ Ultimate 3000 RSLC, TMT Labeling	Spinal cord	Mice	Male	C57BL/6	3	(Hasan et al., 2019)
Q9Z329	Itpr2	Up	Signaling	Inositol 1,4,5-trisphosphate receptor type 2	No information	No information	No information	No information	No information	Bottom-up-Q Exactive Plus MS+ Ultimate 3000 RSLC, TMT Labeling	Spinal cord	Mice	Male	C57BL/6	3	(Hasan et al., 2019)
P70227	Itpr3	Up	Signaling	Inositol 1,4,5-trisphosphate receptor type 3	No information	No information	No information	No information	No information	Bottom-up-Q Exactive Plus MS+ Ultimate 3000 RSLC, TMT Labeling	Spinal cord	Mice	Male	C57BL/6	3	(Hasan et al., 2019)
A2ARP1	Ppip5k1	Down	Signaling	Inositol hexakisphosphate and diphosphoinositol-pentakisphosphate kinase 1	No information	No information	No information	No information	No information	Bottom-up-Q Exactive Plus MS+ Ultimate 3000 RSLC, TMT Labeling	Spinal cord	Mice	Male	C57BL/6	3	(Hasan et al., 2019)
E9Q9J4	Ppip5k2	Down	Signaling	Inositol hexakisphosphate and diphosphoinositol-pentakisphosphate kinase 2	No information	No information	No information	No information	No information	Bottom-up-Q Exactive Plus MS+ Ultimate 3000 RSLC, TMT Labeling	Spinal cord	Mice	Male	C57BL/6	3	(Hasan et al., 2019)
G3X9Q1	Itga7	Up	Structural	Integrin alpha 7	No information	No information	No information	No information	No information	Bottom-up-Q Exactive Plus MS+ Ultimate 3000 RSLC, TMT Labeling	Cerebellum	Mice	Male	C57BL/6	3	(Hasan et al., 2019)
G3X9Q1	Itga7	Up	Structural	Integrin alpha 7	No information	No information	No information	No information	No information	Bottom-up-Q Exactive Plus MS+ Ultimate 3000 RSLC, TMT Labeling	Spinal cord	Mice	Male	C57BL/6	3	(Hasan et al., 2019)
Q62469	Itga2	Up	Structural	Integrin alpha-2	No information	No information	No information	No information	No information	Bottom-up-Q Exactive Plus MS+ Ultimate 3000 RSLC, TMT Labeling	Spinal cord	Mice	Male	C57BL/6	3	(Hasan et al., 2019)
Q61739	Itga6	Up	Structural	Integrin alpha-6	No information	No information	No information	No information	No information	Bottom-up-Q Exactive Plus MS+ Ultimate 3000 RSLC, TMT Labeling	Spinal cord	Mice	Male	C57BL/6	3	(Hasan et al., 2019)
Q3U1U4	Itgam	Up	Structural	Integrin alpha-M	No information	No information	No information	No information	No information	Bottom-up-Q Exactive Plus MS+ Ultimate 3000 RSLC, TMT Labeling	Spinal cord	Mice	Male	C57BL/6	3	(Hasan et al., 2019)
Q3U1U4	Itgam	Up	Structural	Integrin alpha-M	No information	No information	No information	No information	No information	Bottom-up-Q Exactive Plus MS+ Ultimate 3000 RSLC, TMT Labeling	Brain	Mice	Male	C57BL/6	3	(Hasan et al., 2019)
Q3U1U4	Itgam	Up	Structural	Integrin alpha-M	No information	No information	No information	No information	No information	Bottom-up-Q Exactive Plus MS+ Ultimate 3000 RSLC, TMT Labeling	Brain	Mice	Male	C57BL/6	3	(Hasan et al., 2019)
Q3U1U4	Itgam	Up	Structural	Integrin alpha-M	No information	No information	No information	No information	No information	Bottom-up-Q Exactive Plus MS+ Ultimate 3000 RSLC, TMT Labeling	Brain stem	Mice	Male	C57BL/6	3	(Hasan et al., 2019)
Q0VBD0	Itgb8	Down	Structural	Integrin beta	No information	No information	No information	No information	No information	Bottom-up-Q Exactive Plus MS+ Ultimate 3000 RSLC, TMT Labeling	Spinal cord	Mice	Male	C57BL/6	3	(Hasan et al., 2019)
P09055	Itgb1	Up	Structural	Integrin beta-1	No information	No information	No information	No information	No information	Bottom-up-Q Exactive Plus MS+ Ultimate 3000 RSLC, TMT Labeling	Spinal cord	Mice	Male	C57BL/6	3	(Hasan et al., 2019)
P11835	Itgb2	Up	Structural	Integrin beta-2	No information	No information	No information	No information	No information	Bottom-up-Q Exactive Plus MS+ Ultimate 3000 RSLC, TMT Labeling	Brain	Mice	Male	C57BL/6	3	(Hasan et al., 2019)
P11835	Mon1a	Up	Structural	Integrin beta-2	No information	No information	No information	No information	No information	Bottom-up-Q Exactive Plus MS+ Ultimate 3000 RSLC, TMT Labeling	Brain	Mice	Male	C57BL/6	3	(Hasan et al., 2019)
P11835	Itgb2	Up	Structural	Integrin beta-2	No information	No information	No information	No information	No information	Bottom-up-Q Exactive Plus MS+ Ultimate 3000 RSLC, TMT Labeling	Brain stem	Mice	Male	C57BL/6	3	(Hasan et al., 2019)
A2A863	Itgb4	Up	Structural	Integrin beta-4	No information	No information	No information	No information	No information	Bottom-up-Q Exactive Plus MS+ Ultimate 3000 RSLC, TMT Labeling	Spinal cord	Mice	Male	C57BL/6	3	(Hasan et al., 2019)
O55222	Ilk	Up	Structural	Integrin-linked protein kinase	No information	No information	No information	No information	No information	Bottom-up-Q Exactive Plus MS+ Ultimate 3000 RSLC, TMT Labeling	Spinal cord	Mice	Male	C57BL/6	3	(Hasan et al., 2019)
G3X977	Itih2	Up	Protease inhibitor	Inter-alpha trypsin inhibitor, heavy chain 2	No information	No information	No information	No information	No information	Bottom-up-Q Exactive Plus MS+ Ultimate 3000 RSLC, TMT Labeling	Spinal cord	Mice	Male	C57BL/6	3	(Hasan et al., 2019)
F8WJ05	Itih1	Up	Protease inhibitor	Inter-alpha-trypsin inhibitor heavy chain H1	No information	No information	No information	No information	No information	Bottom-up-Q Exactive Plus MS+ Ultimate 3000 RSLC, TMT Labeling	Brain stem	Mice	Male	C57BL/6	3	(Hasan et al., 2019)
F8WJ05	Itih1	Up	Protease inhibitor	Inter-alpha-trypsin inhibitor heavy chain H1	No information	No information	No information	No information	No information	Bottom-up-Q Exactive Plus MS+ Ultimate 3000 RSLC, TMT Labeling	Spinal cord	Mice	Male	C57BL/6	3	(Hasan et al., 2019)
Q61704	Itih3	Up	Protease inhibitor	Inter-alpha-trypsin inhibitor heavy chain H3	No information	No information	No information	No information	No information	Bottom-up-Q Exactive Plus MS+ Ultimate 3000 RSLC, TMT Labeling	Cerebellum	Mice	Male	C57BL/6	3	(Hasan et al., 2019)
Q61704	Itih3	Up	Protease inhibitor	Inter-alpha-trypsin inhibitor heavy chain H3	No information	No information	No information	No information	No information	Bottom-up-Q Exactive Plus MS+ Ultimate 3000 RSLC, TMT Labeling	Spinal cord	Mice	Male	C57BL/6	3	(Hasan et al., 2019)
Q8BJD1	Itih5	Up	Protease inhibitor	Inter-alpha-trypsin inhibitor heavy chain H5	No information	No information	No information	No information	No information	Bottom-up-Q Exactive Plus MS+ Ultimate 3000 RSLC, TMT Labeling	Spinal cord	Mice	Male	C57BL/6	3	(Hasan et al., 2019)
P13597	Icam1	Up	Structural	Intercellular adhesion molecule 1	No information	No information	No information	No information	No information	Bottom-up-Q Exactive Plus MS+ Ultimate 3000 RSLC, TMT Labeling	Spinal cord	Mice	Male	C57BL/6	3	(Hasan et al., 2019)
Q3TAN6	Irgm2	Up	Immune response	Interferon inducible GTPase 2, isoform CRA_a	No information	No information	No information	No information	No information	Bottom-up-Q Exactive Plus MS+ Ultimate 3000 RSLC, TMT Labeling	Spinal cord	Mice	Male	C57BL/6	3	(Hasan et al., 2019)
J7NNX8	Iigp1	Up	Immune response	Interferon-gamma-inducible GTPase Ifgga1 protein	No information	No information	No information	No information	No information	Bottom-up-Q Exactive Plus MS+ Ultimate 3000 RSLC, TMT Labeling	Spinal cord	Mice	Male	C57BL/6	3	(Hasan et al., 2019)
Q0GUM3	Gm12250	Up	Immune response	Interferon-gamma-inducible p47 GTPase	No information	No information	No information	No information	No information	Bottom-up-Q Exactive Plus MS+ Ultimate 3000 RSLC, TMT Labeling	Spinal cord	Mice	Male	C57BL/6	3	(Hasan et al., 2019)
Q9D8C4	Ifi35	Up	Immune response	Interferon-induced 35 kDa protein homolog	No information	No information	No information	No information	No information	Bottom-up-Q Exactive Plus MS+ Ultimate 3000 RSLC, TMT Labeling	Brain stem	Mice	Male	C57BL/6	3	(Hasan et al., 2019)
Q9Z0E6	Gbp2	Up	Immune response	Interferon-induced guanylate-binding protein 2	No information	No information	No information	No information	No information	Bottom-up-Q Exactive Plus MS+ Ultimate 3000 RSLC, TMT Labeling	Brain stem	Mice	Male	C57BL/6	3	(Hasan et al., 2019)
Q9Z0E6	Gbp2	Up	Immune response	Interferon-induced guanylate-binding protein 2	No information	No information	No information	No information	No information	Bottom-up-Q Exactive Plus MS+ Ultimate 3000 RSLC, TMT Labeling	Spinal cord	Mice	Male	C57BL/6	3	(Hasan et al., 2019)
Q64112	Ifit2	Up	Immune response	Interferon-induced protein with tetratricopeptide repeats 2	No information	No information	No information	No information	No information	Bottom-up-Q Exactive Plus MS+ Ultimate 3000 RSLC, TMT Labeling	Spinal cord	Mice	Male	C57BL/6	3	(Hasan et al., 2019)
Q9CQW9	Ifitm3	Up	Immune response	Interferon-induced transmembrane protein 3	No information	No information	No information	No information	No information	Bottom-up-Q Exactive Plus MS+ Ultimate 3000 RSLC, TMT Labeling	Spinal cord	Mice	Male	C57BL/6	3	(Hasan et al., 2019)
L7N451	Gvin1	Up	Immune response	Interferon-induced very large GTPase 1	No information	No information	No information	No information	No information	Bottom-up-Q Exactive Plus MS+ Ultimate 3000 RSLC, TMT Labeling	Spinal cord	Mice	Male	C57BL/6	3	(Hasan et al., 2019)
Q03963	Eif2ak2	Up	Immune response	Interferon-induced, double-stranded RNA-activated protein kinase	No information	No information	No information	No information	No information	Bottom-up-Q Exactive Plus MS+ Ultimate 3000 RSLC, TMT Labeling	Spinal cord	Mice	Male	C57BL/6	3	(Hasan et al., 2019)
Q8R4K2	Irak4	Up	Immune response	Interleukin-1 receptor-associated kinase 4	No information	No information	No information	No information	No information	Bottom-up-Q Exactive Plus MS+ Ultimate 3000 RSLC, TMT Labeling	Spinal cord	Mice	Male	C57BL/6	3	(Hasan et al., 2019)
Q8BXL9	Iffo1	Down	Structural	Intermediate filament family orphan 1	No information	No information	No information	No information	No information	Bottom-up-Q Exactive Plus MS+ Ultimate 3000 RSLC, TMT Labeling	Spinal cord	Mice	Male	C57BL/6	3	(Hasan et al., 2019)
E9QKB2	Habp4	Down	Binding	Intracellular hyaluronan-binding protein 4	No information	No information	No information	No information	No information	Bottom-up-Q Exactive Plus MS+ Ultimate 3000 RSLC, TMT Labeling	Spinal cord	Mice	Male	C57BL/6	3	(Hasan et al., 2019)
Q3V1Z0	Rusc2	Down	Signaling	Iporin	No information	No information	No information	No information	No information	Bottom-up-Q Exactive Plus MS+ Ultimate 3000 RSLC, TMT Labeling	Spinal cord	Mice	Male	C57BL/6	3	(Hasan et al., 2019)
Q3TES0	Iqsec3	Down	Structural	IQ motif and SEC7 domain-containing protein 3	No information	No information	No information	No information	No information	Bottom-up-Q Exactive Plus MS+ Ultimate 3000 RSLC, TMT Labeling	Spinal cord	Mice	Male	C57BL/6	3	(Hasan et al., 2019)
B9EKK3	Iqgap2	Up	Structural	IQ motif containing GTPase activating protein 2	No information	No information	No information	No information	No information	Bottom-up-Q Exactive Plus MS+ Ultimate 3000 RSLC, TMT Labeling	Spinal cord	Mice	Male	C57BL/6	3	(Hasan et al., 2019)
Q9CZ83-2	Mrpl55	Down	Signaling	Isoform 2 of 39S ribosomal protein L55	No information	No information	No information	No information	No information	Bottom-up-Q Exactive Plus MS+ Ultimate 3000 RSLC, TMT Labeling	Spinal cord	Mice	Male	C57BL/6	3	(Hasan et al., 2019)
Q9R0Y5-2	Ak1	Down	Metabolic	Isoform 2 of Adenylate kinase isoenzyme 1	No information	No information	No information	No information	No information	Bottom-up-Q Exactive Plus MS+ Ultimate 3000 RSLC, TMT Labeling	Spinal cord	Mice	Male	C57BL/6	3	(Hasan et al., 2019)
Q7TQH0-2	Atxn2l	Down	Protease	Isoform 2 of Ataxin-2-like protein	No information	No information	No information	No information	No information	Bottom-up-Q Exactive Plus MS+ Ultimate 3000 RSLC, TMT Labeling	Spinal cord	Mice	Male	C57BL/6	3	(Hasan et al., 2019)
Q80YA9-2	Cnksr2	Up	Signaling	Isoform 2 of Connector enhancer of kinase suppressor of ras 2	No information	No information	No information	No information	No information	Bottom-up-Q Exactive Plus MS+ Ultimate 3000 RSLC, TMT Labeling	Brain	Mice	Male	C57BL/6	3	(Hasan et al., 2019)
Q8K4R4-2	Pitpnc1	Up	Transportation	Isoform 2 of Cytoplasmic phosphatidylinositol transfer protein 1	No information	No information	No information	No information	No information	Bottom-up-Q Exactive Plus MS+ Ultimate 3000 RSLC, TMT Labeling	Cerebellum	Mice	Male	C57BL/6	3	(Hasan et al., 2019)
Q62108-2	Dlg4	Down	Signaling	Isoform 2 of Disks large homolog 4	No information	No information	No information	No information	No information	Bottom-up-Q Exactive Plus MS+ Ultimate 3000 RSLC, TMT Labeling	Spinal cord	Mice	Male	C57BL/6	3	(Hasan et al., 2019)
Q80VP1-2	Epn1	Down	Endocytosis	Isoform 2 of Epsin-1	No information	No information	No information	No information	No information	Bottom-up-Q Exactive Plus MS+ Ultimate 3000 RSLC, TMT Labeling	Spinal cord	Mice	Male	C57BL/6	3	(Hasan et al., 2019)
Q99JP6-2	Homer3	Up	Signaling	Isoform 2 of Homer protein homolog 3	No information	No information	No information	No information	No information	Bottom-up-Q Exactive Plus MS+ Ultimate 3000 RSLC, TMT Labeling	Spinal cord	Mice	Male	C57BL/6	3	(Hasan et al., 2019)
Q61735-2	Syngr1	Down	Immune response	Isoform 2 of Leukocyte surface antigen CD47	No information	No information	No information	No information	No information	Bottom-up-Q Exactive Plus MS+ Ultimate 3000 RSLC, TMT Labeling	Spinal cord	Mice	Male	C57BL/6	3	(Hasan et al., 2019)
Q61469-2	Plpp1	Down	Metabolic	Isoform 2 of Lipid phosphate phosphohydrolase 1	No information	No information	No information	No information	No information	Bottom-up-Q Exactive Plus MS+ Ultimate 3000 RSLC, TMT Labeling	Spinal cord	Mice	Male	C57BL/6	3	(Hasan et al., 2019)
P41242-2	Matk	Down	Signaling	Isoform 2 of Megakaryocyte-associated tyrosine-protein kinase	No information	No information	No information	No information	No information	Bottom-up-Q Exactive Plus MS+ Ultimate 3000 RSLC, TMT Labeling	Spinal cord	Mice	Male	C57BL/6	3	(Hasan et al., 2019)
P70232-2	Chl1	Up	Structural	Isoform 2 of Neural cell adhesion molecule L1-like protein	No information	No information	No information	No information	No information	Bottom-up-Q Exactive Plus MS+ Ultimate 3000 RSLC, TMT Labeling	Spinal cord	Mice	Male	C57BL/6	3	(Hasan et al., 2019)
Q9R0L6-2	Pcm1	Up	Cytokinesis	Isoform 2 of Pericentriolar material 1 protein	No information	No information	No information	No information	No information	Bottom-up-Q Exactive Plus MS+ Ultimate 3000 RSLC, TMT Labeling	Spinal cord	Mice	Male	C57BL/6	3	(Hasan et al., 2019)
Q8C729-2	Fam126b	Down	Signaling	Isoform 2 of Protein FAM126B	No information	No information	No information	No information	No information	Bottom-up-Q Exactive Plus MS+ Ultimate 3000 RSLC, TMT Labeling	Spinal cord	Mice	Male	C57BL/6	3	(Hasan et al., 2019)
P28867-2	Prkcd	Up	Signaling	Isoform 2 of Protein kinase C delta type	No information	No information	No information	No information	No information	Bottom-up-Q Exactive Plus MS+ Ultimate 3000 RSLC, TMT Labeling	Spinal cord	Mice	Male	C57BL/6	3	(Hasan et al., 2019)
Q9JIG4-2	Ppp1r3f	Down	Metabolic	Isoform 2 of Protein phosphatase 1 regulatory subunit 3F	No information	No information	No information	No information	No information	Bottom-up-Q Exactive Plus MS+ Ultimate 3000 RSLC, TMT Labeling	Spinal cord	Mice	Male	C57BL/6	3	(Hasan et al., 2019)
A2A690-2	Tanc2	Down	Structural	Isoform 2 of Protein TANC2	No information	No information	No information	No information	No information	Bottom-up-Q Exactive Plus MS+ Ultimate 3000 RSLC, TMT Labeling	Spinal cord	Mice	Male	C57BL/6	3	(Hasan et al., 2019)
A2ALS5-2	Rap1gap	Down	Binding	Isoform 2 of Rap1 GTPase-activating protein 1	No information	No information	No information	No information	No information	Bottom-up-Q Exactive Plus MS+ Ultimate 3000 RSLC, TMT Labeling	Spinal cord	Mice	Male	C57BL/6	3	(Hasan et al., 2019)
O88834-2	Shd	Down	Signaling	Isoform 2 of SH2 domain-containing adapter protein D	No information	No information	No information	No information	No information	Bottom-up-Q Exactive Plus MS+ Ultimate 3000 RSLC, TMT Labeling	Spinal cord	Mice	Male	C57BL/6	3	(Hasan et al., 2019)
Q5SV85-2	Synrg	Down	Endocytosis	Isoform 2 of Synergin gamma	No information	No information	No information	No information	No information	Bottom-up-Q Exactive Plus MS+ Ultimate 3000 RSLC, TMT Labeling	Spinal cord	Mice	Male	C57BL/6	3	(Hasan et al., 2019)
Q80U23-2	Snph	Down	Exocytosis	Isoform 2 of Syntaphilin	No information	No information	No information	No information	No information	Bottom-up-Q Exactive Plus MS+ Ultimate 3000 RSLC, TMT Labeling	Spinal cord	Mice	Male	C57BL/6	3	(Hasan et al., 2019)
Q6PFE7-2	Tmeff1	Down	Signaling	Isoform 2 of Tomoregulin-1	No information	No information	No information	No information	No information	Bottom-up-Q Exactive Plus MS+ Ultimate 3000 RSLC, TMT Labeling	Spinal cord	Mice	Male	C57BL/6	3	(Hasan et al., 2019)
Q99KW3-2	Triobp	Up	Structural	Isoform 2 of TRIO and F-actin-binding protein	No information	No information	No information	No information	No information	Bottom-up-Q Exactive Plus MS+ Ultimate 3000 RSLC, TMT Labeling	Spinal cord	Mice	Male	C57BL/6	3	(Hasan et al., 2019)
P55144-2	Tyro3	Down	Signaling	Isoform 2 of Tyrosine-protein kinase receptor TYRO3	No information	No information	No information	No information	No information	Bottom-up-Q Exactive Plus MS+ Ultimate 3000 RSLC, TMT Labeling	Spinal cord	Mice	Male	C57BL/6	3	(Hasan et al., 2019)
Q9QY06-2	Myo9b	Up	Structural	Isoform 2 of Unconventional myosin-IXb	No information	No information	No information	No information	No information	Bottom-up-Q Exactive Plus MS+ Ultimate 3000 RSLC, TMT Labeling	Spinal cord	Mice	Male	C57BL/6	3	(Hasan et al., 2019)
Q9CWR1-2	Wdr73	Down	Myelin component	Isoform 2 of WD repeat-containing protein 73	No information	No information	No information	No information	No information	Bottom-up-Q Exactive Plus MS+ Ultimate 3000 RSLC, TMT Labeling	Spinal cord	Mice	Male	C57BL/6	3	(Hasan et al., 2019)
Q80VW5-2	Whrn	Down	Binding	Isoform 2 of Whirlin	No information	No information	No information	No information	No information	Bottom-up-Q Exactive Plus MS+ Ultimate 3000 RSLC, TMT Labeling	Spinal cord	Mice	Male	C57BL/6	3	(Hasan et al., 2019)
Q8BWY7-2	Slc39a11	Down	Structural	Isoform 2 of Zinc transporter ZIP11	No information	No information	No information	No information	No information	Bottom-up-Q Exactive Plus MS+ Ultimate 3000 RSLC, TMT Labeling	Spinal cord	Mice	Male	C57BL/6	3	(Hasan et al., 2019)
Q8BP56-3	Pgghg	Up	Metabolic	Isoform 3 of Acid trehalase-like protein 1	No information	No information	No information	No information	No information	Bottom-up-Q Exactive Plus MS+ Ultimate 3000 RSLC, TMT Labeling	Spinal cord	Mice	Male	C57BL/6	3	(Hasan et al., 2019)
Q9DCB4-3	Arpp21	Down	Protease inhibitor	Isoform 3 of cAMP-regulated phosphoprotein 21	No information	No information	No information	No information	No information	Bottom-up-Q Exactive Plus MS+ Ultimate 3000 RSLC, TMT Labeling	Spinal cord	Mice	Male	C57BL/6	3	(Hasan et al., 2019)
Q05BC3-3	Eml1	Down	Structural	Isoform 3 of Echinoderm microtubule-associated protein-like 1	No information	No information	No information	No information	No information	Bottom-up-Q Exactive Plus MS+ Ultimate 3000 RSLC, TMT Labeling	Spinal cord	Mice	Male	C57BL/6	3	(Hasan et al., 2019)
Q8R3V5-3	Sh3glb2	Down	Endocytosis	Isoform 3 of Endophilin-B2	No information	No information	No information	No information	No information	Bottom-up-Q Exactive Plus MS+ Ultimate 3000 RSLC, TMT Labeling	Spinal cord	Mice	Male	C57BL/6	3	(Hasan et al., 2019)
Q9D2I5-3	Armc9	Down	Signaling	Isoform 3 of LisH domain-containing protein ARMC9	No information	No information	No information	No information	No information	Bottom-up-Q Exactive Plus MS+ Ultimate 3000 RSLC, TMT Labeling	Cerebellum	Mice	Male	C57BL/6	3	(Hasan et al., 2019)
Q9JM52-3	Mink1	Down	Metabolic	Isoform 3 of Misshapen-like kinase 1	No information	No information	No information	No information	No information	Bottom-up-Q Exactive Plus MS+ Ultimate 3000 RSLC, TMT Labeling	Spinal cord	Mice	Male	C57BL/6	3	(Hasan et al., 2019)
Q8C5H8-3	Nadk2	Down	Metabolic	Isoform 3 of NAD kinase 2	No information	No information	No information	No information	No information	Bottom-up-Q Exactive Plus MS+ Ultimate 3000 RSLC, TMT Labeling	Spinal cord	Mice	Male	C57BL/6	3	(Hasan et al., 2019)
P97300-3	Nptn	Down	Structural	Isoform 3 of Neuroplastin	No information	No information	No information	No information	No information	Bottom-up-Q Exactive Plus MS+ Ultimate 3000 RSLC, TMT Labeling	Spinal cord	Mice	Male	C57BL/6	3	(Hasan et al., 2019)
Q501J7-3	Phactr4	Down	Structural	Isoform 3 of Phosphatase and actin regulator 4	No information	No information	No information	No information	No information	Bottom-up-Q Exactive Plus MS+ Ultimate 3000 RSLC, TMT Labeling	Spinal cord	Mice	Male	C57BL/6	3	(Hasan et al., 2019)
Q69ZP3-3	Pnkd	Down	Metabolic	Isoform 3 of Probable hydrolase PNKD	No information	No information	No information	No information	No information	Bottom-up-Q Exactive Plus MS+ Ultimate 3000 RSLC, TMT Labeling	Spinal cord	Mice	Male	C57BL/6	3	(Hasan et al., 2019)
Q8BTG7-3	Ndrg4	Down	Metabolic	Isoform 3 of Protein NDRG4	No information	No information	No information	No information	No information	Bottom-up-Q Exactive Plus MS+ Ultimate 3000 RSLC, TMT Labeling	Spinal cord	Mice	Male	C57BL/6	3	(Hasan et al., 2019)
Q8CGB6-3	Tns2	Down	Metabolic	Isoform 3 of Tensin-like C1 domain-containing phosphatase	No information	No information	No information	No information	No information	Bottom-up-Q Exactive Plus MS+ Ultimate 3000 RSLC, TMT Labeling	Cerebellum	Mice	Male	C57BL/6	3	(Hasan et al., 2019)
Q9ESN9-5	Mapk8ip3	Down	Signaling	Isoform 3a of C-Jun-amino-terminal kinase-interacting protein 3	No information	No information	No information	No information	No information	Bottom-up-Q Exactive Plus MS+ Ultimate 3000 RSLC, TMT Labeling	Spinal cord	Mice	Male	C57BL/6	3	(Hasan et al., 2019)
Q9JJ57-4	Kcnip1	Down	Signaling	Isoform 4 of Kv channel-interacting protein 1	No information	No information	No information	No information	No information	Bottom-up-Q Exactive Plus MS+ Ultimate 3000 RSLC, TMT Labeling	Spinal cord	Mice	Male	C57BL/6	3	(Hasan et al., 2019)
Q8BM65-4	Nyap2	Down	Signaling	Isoform 4 of Neuronal tyrosine-phosphorylated phosphoinositide-3-kinase adapter 2	No information	No information	No information	No information	No information	Bottom-up-Q Exactive Plus MS+ Ultimate 3000 RSLC, TMT Labeling	Brain	Mice	Male	C57BL/6	3	(Hasan et al., 2019)
Q2M3X8-4	Phactr1	Down	Structural	Isoform 4 of Phosphatase and actin regulator 1	No information	No information	No information	No information	No information	Bottom-up-Q Exactive Plus MS+ Ultimate 3000 RSLC, TMT Labeling	Spinal cord	Mice	Male	C57BL/6	3	(Hasan et al., 2019)
Q8BFU3-4	Rnf214	Down	Structural	Isoform 4 of RING finger protein 214	No information	No information	No information	No information	No information	Bottom-up-Q Exactive Plus MS+ Ultimate 3000 RSLC, TMT Labeling	Spinal cord	Mice	Male	C57BL/6	3	(Hasan et al., 2019)
Q9Z2S7-4	Tsc22d3	Down	Immune response	Isoform 4 of TSC22 domain family protein 3	No information	No information	No information	No information	No information	Bottom-up-Q Exactive Plus MS+ Ultimate 3000 RSLC, TMT Labeling	Spinal cord	Mice	Male	C57BL/6	3	(Hasan et al., 2019)
A2ASZ8-5	Slc25a25	Down	Signaling	Isoform 5 of Calcium-binding mitochondrial carrier protein SCaMC-2	No information	No information	No information	No information	No information	Bottom-up-Q Exactive Plus MS+ Ultimate 3000 RSLC, TMT Labeling	Spinal cord	Mice	Male	C57BL/6	3	(Hasan et al., 2019)
P27699-5	Crem	Up	Signaling	Isoform 5 of cAMP-responsive element modulator	No information	No information	No information	No information	No information	Bottom-up-Q Exactive Plus MS+ Ultimate 3000 RSLC, TMT Labeling	Spinal cord	Mice	Male	C57BL/6	3	(Hasan et al., 2019)
Q810U4-5	Nrcam	Down	Structural	Isoform 5 of Neuronal cell adhesion molecule	No information	No information	No information	No information	No information	Bottom-up-Q Exactive Plus MS+ Ultimate 3000 RSLC, TMT Labeling	Spinal cord	Mice	Male	C57BL/6	3	(Hasan et al., 2019)
A2CG49-7	Kalrn	Down	Signaling	Isoform 7 of Kalirin	No information	No information	No information	No information	No information	Bottom-up-Q Exactive Plus MS+ Ultimate 3000 RSLC, TMT Labeling	Spinal cord	Mice	Male	C57BL/6	3	(Hasan et al., 2019)
Q9WV92-8	Epb41l3	Down	Structural	Isoform 8 of Band 4.1-like protein 3	No information	No information	No information	No information	No information	Bottom-up-Q Exactive Plus MS+ Ultimate 3000 RSLC, TMT Labeling	Spinal cord	Mice	Male	C57BL/6	3	(Hasan et al., 2019)
Q9R1V6-11	Adam22	Down	Metabolic	Isoform 9 of Disintegrin and metalloproteinase domain-containing protein 22	No information	No information	No information	No information	No information	Bottom-up-Q Exactive Plus MS+ Ultimate 3000 RSLC, TMT Labeling	Spinal cord	Mice	Male	C57BL/6	3	(Hasan et al., 2019)
P68404-2	Cdc42ep2	Down	Signaling	Isoform Beta-II of Protein kinase C beta type	No information	No information	No information	No information	No information	Bottom-up-Q Exactive Plus MS+ Ultimate 3000 RSLC, TMT Labeling	Spinal cord	Mice	Male	C57BL/6	3	(Hasan et al., 2019)
O54786-2	Dffa	Down	Immune response	Isoform ICAD-S of DNA fragmentation factor subunit alpha	No information	No information	No information	No information	No information	Bottom-up-Q Exactive Plus MS+ Ultimate 3000 RSLC, TMT Labeling	Spinal cord	Mice	Male	C57BL/6	3	(Hasan et al., 2019)
P10637-3	Mapt	Down	Structural	Isoform Tau-B of Microtubule-associated protein tau	No information	No information	No information	No information	No information	Bottom-up-Q Exactive Plus MS+ Ultimate 3000 RSLC, TMT Labeling	Spinal cord	Mice	Male	C57BL/6	3	(Hasan et al., 2019)
G3XA48	Idi1	Down	Metabolic	Isopentenyl-diphosphate Delta-isomerase 1	No information	No information	No information	No information	No information	Bottom-up-Q Exactive Plus MS+ Ultimate 3000 RSLC, TMT Labeling	Spinal cord	Mice	Male	C57BL/6	3	(Hasan et al., 2019)
Q5DTX6	Jcad	Down	Structural	Junctional protein associated with coronary artery disease	No information	No information	No information	No information	No information	Bottom-up-Q Exactive Plus MS+ Ultimate 3000 RSLC, TMT Labeling	Spinal cord	Mice	Male	C57BL/6	3	(Hasan et al., 2019)
Q9ET80	Jph1	Down	Structural	Junctophilin-1	No information	No information	No information	No information	No information	Bottom-up-Q Exactive Plus MS+ Ultimate 3000 RSLC, TMT Labeling	Spinal cord	Mice	Male	C57BL/6	3	(Hasan et al., 2019)
Q91Y82	Klk6	Up	Protease	Kallikrein 6, isoform CRA_a	No information	No information	No information	No information	No information	Bottom-up-Q Exactive Plus MS+ Ultimate 3000 RSLC, TMT Labeling	Spinal cord	Mice	Male	C57BL/6	3	(Hasan et al., 2019)
Q4G5Y1	Klhdc2	Down	Transcription	Kelch domain-containing protein 2	No information	No information	No information	No information	No information	Bottom-up-Q Exactive Plus MS+ Ultimate 3000 RSLC, TMT Labeling	Spinal cord	Mice	Male	C57BL/6	3	(Hasan et al., 2019)
Q61097	Ksr1	Down	Protease inhibitor	Kinase suppressor of Ras 1	No information	No information	No information	No information	No information	Bottom-up-Q Exactive Plus MS+ Ultimate 3000 RSLC, TMT Labeling	Spinal cord	Mice	Male	C57BL/6	3	(Hasan et al., 2019)
P33175	Kif5a	Down	Structural	Kinesin heavy chain isoform 5A	No information	No information	No information	No information	No information	Bottom-up-Q Exactive Plus MS+ Ultimate 3000 RSLC, TMT Labeling	Spinal cord	Mice	Male	C57BL/6	3	(Hasan et al., 2019)
Q91YS4	Klc2	Down	Structural	Kinesin light chain 2	No information	No information	No information	No information	No information	Bottom-up-Q Exactive Plus MS+ Ultimate 3000 RSLC, TMT Labeling	Spinal cord	Mice	Male	C57BL/6	3	(Hasan et al., 2019)
E9Q9B0	Kif1c	Up	Structural	Kinesin-like protein KIF1C	No information	No information	No information	No information	No information	Bottom-up-Q Exactive Plus MS+ Ultimate 3000 RSLC, TMT Labeling	Spinal cord	Mice	Male	C57BL/6	3	(Hasan et al., 2019)
Q9QXL1	Kif21b	Down	Structural	Kinesin-like protein KIF21B	No information	No information	No information	No information	No information	Bottom-up-Q Exactive Plus MS+ Ultimate 3000 RSLC, TMT Labeling	Cerebellum	Mice	Male	C57BL/6	3	(Hasan et al., 2019)
E0CZ72	Kif2a	Down	Structural	Kinesin-like protein KIF2A	No information	No information	No information	No information	No information	Bottom-up-Q Exactive Plus MS+ Ultimate 3000 RSLC, TMT Labeling	Spinal cord	Mice	Male	C57BL/6	3	(Hasan et al., 2019)
O35231	Kifc3	Down	Structural	Kinesin-like protein KIFC3	No information	No information	No information	No information	No information	Bottom-up-Q Exactive Plus MS+ Ultimate 3000 RSLC, TMT Labeling	Spinal cord	Mice	Male	C57BL/6	3	(Hasan et al., 2019)
Q8BX02	Kank2	Up	Structural	KN motif and ankyrin repeat domain-containing protein 2	No information	No information	No information	No information	No information	Bottom-up-Q Exactive Plus MS+ Ultimate 3000 RSLC, TMT Labeling	Spinal cord	Mice	Male	C57BL/6	3	(Hasan et al., 2019)
Q6P9J5	Kank4	Down	Structural	KN motif and ankyrin repeat domain-containing protein 4	No information	No information	No information	No information	No information	Bottom-up-Q Exactive Plus MS+ Ultimate 3000 RSLC, TMT Labeling	Spinal cord	Mice	Male	C57BL/6	3	(Hasan et al., 2019)
Q3V384	Afg1l	Down	Metabolic	Lactation elevated protein 1	No information	No information	No information	No information	No information	Bottom-up-Q Exactive Plus MS+ Ultimate 3000 RSLC, TMT Labeling	Spinal cord	Mice	Male	C57BL/6	3	(Hasan et al., 2019)
Q61033	Tmpo	Up	Structural	Lamina-associated polypeptide 2, isoforms alpha/zeta	No information	No information	No information	No information	No information	Bottom-up-Q Exactive Plus MS+ Ultimate 3000 RSLC, TMT Labeling	Spinal cord	Mice	Male	C57BL/6	3	(Hasan et al., 2019)
P14733	Lmnb1	Up	Structural	Lamin-B1	No information	No information	No information	No information	No information	Bottom-up-Q Exactive Plus MS+ Ultimate 3000 RSLC, TMT Labeling	Spinal cord	Mice	Male	C57BL/6	3	(Hasan et al., 2019)
B9EKB0	Lamb1	Up	Structural	Laminin B1 subunit 1	No information	No information	No information	No information	No information	Bottom-up-Q Exactive Plus MS+ Ultimate 3000 RSLC, TMT Labeling	Spinal cord	Mice	Male	C57BL/6	3	(Hasan et al., 2019)
P19137	Lama1	Up	Structural	Laminin subunit alpha-1	No information	No information	No information	No information	No information	Bottom-up-Q Exactive Plus MS+ Ultimate 3000 RSLC, TMT Labeling	Spinal cord	Mice	Male	C57BL/6	3	(Hasan et al., 2019)
Q60675	Lama2	Up	Structural	Laminin subunit alpha-2	No information	No information	No information	No information	No information	Bottom-up-Q Exactive Plus MS+ Ultimate 3000 RSLC, TMT Labeling	Spinal cord	Mice	Male	C57BL/6	3	(Hasan et al., 2019)
P97927	Lama4	Up	Structural	Laminin subunit alpha-4	No information	No information	No information	No information	No information	Bottom-up-Q Exactive Plus MS+ Ultimate 3000 RSLC, TMT Labeling	Spinal cord	Mice	Male	C57BL/6	3	(Hasan et al., 2019)
Q61292	Lamb2	Up	Structural	Laminin subunit beta-2 GN=Lamb2	No information	No information	No information	No information	No information	Bottom-up-Q Exactive Plus MS+ Ultimate 3000 RSLC, TMT Labeling	Spinal cord	Mice	Male	C57BL/6	3	(Hasan et al., 2019)
F8VQJ3	Lamc1	Up	Structural	Laminin subunit gamma-1	No information	No information	No information	No information	No information	Bottom-up-Q Exactive Plus MS+ Ultimate 3000 RSLC, TMT Labeling	Spinal cord	Mice	Male	C57BL/6	3	(Hasan et al., 2019)
Q9R0B6	Lamc3	Up	Structural	Laminin subunit gamma-3	No information	No information	No information	No information	No information	Bottom-up-Q Exactive Plus MS+ Ultimate 3000 RSLC, TMT Labeling	Spinal cord	Mice	Male	C57BL/6	3	(Hasan et al., 2019)
Q8K0C4	Cyp51a1	Down	Metabolic	Lanosterol 14-alpha demethylase	No information	No information	No information	No information	No information	Bottom-up-Q Exactive Plus MS+ Ultimate 3000 RSLC, TMT Labeling	Spinal cord	Mice	Male	C57BL/6	3	(Hasan et al., 2019)
Q8BLN5	Lss	Down	Metabolic	Lanosterol synthase	No information	No information	No information	No information	No information	Bottom-up-Q Exactive Plus MS+ Ultimate 3000 RSLC, TMT Labeling	Spinal cord	Mice	Male	C57BL/6	3	(Hasan et al., 2019)
Q80U56	Avl9	Down	Signaling	Late secretory pathway protein AVL9 homolog	No information	No information	No information	No information	No information	Bottom-up-Q Exactive Plus MS+ Ultimate 3000 RSLC, TMT Labeling	Spinal cord	Mice	Male	C57BL/6	3	(Hasan et al., 2019)
Q6ZPK7	Zfyve28	Down	Signaling	Lateral signaling target protein 2 homolog	No information	No information	No information	No information	No information	Bottom-up-Q Exactive Plus MS+ Ultimate 3000 RSLC, TMT Labeling	Brain	Mice	Male	C57BL/6	3	(Hasan et al., 2019)
P70202	Lxn	Up	Protease inhibitor	Latexin	No information	No information	No information	No information	No information	Bottom-up-Q Exactive Plus MS+ Ultimate 3000 RSLC, TMT Labeling	Spinal cord	Mice	Male	C57BL/6	3	(Hasan et al., 2019)
Q9ERE7	Mesd	Up	Molecular chaperon	LDLR chaperone MESD	No information	No information	No information	No information	No information	Bottom-up-Q Exactive Plus MS+ Ultimate 3000 RSLC, TMT Labeling	Spinal cord	Mice	Male	C57BL/6	3	(Hasan et al., 2019)
O89017	Lgmn	Up	Metabolic	Legumain	No information	No information	No information	No information	No information	Bottom-up-Q Exactive Plus MS+ Ultimate 3000 RSLC, TMT Labeling	Spinal cord	Mice	Male	C57BL/6	3	(Hasan et al., 2019)
Q9JIA1	Lgi1	Down	Structural	Leucine-rich glioma-inactivated protein 1	No information	No information	No information	No information	No information	Bottom-up-Q Exactive Plus MS+ Ultimate 3000 RSLC, TMT Labeling	Spinal cord	Mice	Male	C57BL/6	3	(Hasan et al., 2019)
Q8BLY3	Lrfn3	Down	Protease inhibitor	Leucine-rich repeat and fibronectin type-III domain-containing protein 3	No information	No information	No information	No information	No information	Bottom-up-Q Exactive Plus MS+ Ultimate 3000 RSLC, TMT Labeling	Cerebellum	Mice	Male	C57BL/6	3	(Hasan et al., 2019)
Q80XU8	Lrfn4	Down	Protease inhibitor	Leucine-rich repeat and fibronectin type-III domain-containing protein 4	No information	No information	No information	No information	No information	Bottom-up-Q Exactive Plus MS+ Ultimate 3000 RSLC, TMT Labeling	Spinal cord	Mice	Male	C57BL/6	3	(Hasan et al., 2019)
Q61809	Lrrn1	Down	Protease inhibitor	Leucine-rich repeat neuronal protein 1	No information	No information	No information	No information	No information	Bottom-up-Q Exactive Plus MS+ Ultimate 3000 RSLC, TMT Labeling	Cerebellum	Mice	Male	C57BL/6	3	(Hasan et al., 2019)
Q8K377	Lrrtm1	Down	Protease inhibitor	Leucine-rich repeat transmembrane neuronal protein 1	No information	No information	No information	No information	No information	Bottom-up-Q Exactive Plus MS+ Ultimate 3000 RSLC, TMT Labeling	Spinal cord	Mice	Male	C57BL/6	3	(Hasan et al., 2019)
Q922Q8	Lrrc59	Up	Protease inhibitor	Leucine-rich repeat-containing protein 59	No information	No information	No information	No information	No information	Bottom-up-Q Exactive Plus MS+ Ultimate 3000 RSLC, TMT Labeling	Spinal cord	Mice	Male	C57BL/6	3	(Hasan et al., 2019)
Q8C129	Lnpep	Up	Metabolic	Leucyl-cystinyl aminopeptidase	No information	No information	No information	No information	No information	Bottom-up-Q Exactive Plus MS+ Ultimate 3000 RSLC, TMT Labeling	Spinal cord	Mice	Male	C57BL/6	3	(Hasan et al., 2019)
Q9D154	Serpinb1a	Down	Protease inhibitor	Leukocyte elastase inhibitor A	No information	No information	No information	No information	No information	Bottom-up-Q Exactive Plus MS+ Ultimate 3000 RSLC, TMT Labeling	Spinal cord	Mice	Male	C57BL/6	3	(Hasan et al., 2019)
Q50DZ7	Lgi2	Down	Signaling	LGI2B brain-derived splice form	No information	No information	No information	No information	No information	Bottom-up-Q Exactive Plus MS+ Ultimate 3000 RSLC, TMT Labeling	Spinal cord	Mice	Male	C57BL/6	3	(Hasan et al., 2019)
Q9D7B2	Lims1	Up	Signaling	LIM and senescent cell antigen-like domains 1	No information	No information	No information	No information	No information	Bottom-up-Q Exactive Plus MS+ Ultimate 3000 RSLC, TMT Labeling	Spinal cord	Mice	Male	C57BL/6	3	(Hasan et al., 2019)
P53668	Limk1	Down	Signaling	LIM domain kinase 1	No information	No information	No information	No information	No information	Bottom-up-Q Exactive Plus MS+ Ultimate 3000 RSLC, TMT Labeling	Spinal cord	Mice	Male	C57BL/6	3	(Hasan et al., 2019)
Q3TEL5	Lipa	Up	Metabolic	Lipase	No information	No information	No information	No information	No information	Bottom-up-Q Exactive Plus MS+ Ultimate 3000 RSLC, TMT Labeling	Spinal cord	Mice	Male	C57BL/6	3	(Hasan et al., 2019)
Q7TPB0	Plppr3	Down	Metabolic	Lipid phosphate phosphatase-related protein type 3	No information	No information	No information	No information	No information	Bottom-up-Q Exactive Plus MS+ Ultimate 3000 RSLC, TMT Labeling	Spinal cord	Mice	Male	C57BL/6	3	(Hasan et al., 2019)
Q7TME0	Plppr4	Down	Metabolic	Lipid phosphate phosphatase-related protein type 4	No information	No information	No information	No information	No information	Bottom-up-Q Exactive Plus MS+ Ultimate 3000 RSLC, TMT Labeling	Spinal cord	Mice	Male	C57BL/6	3	(Hasan et al., 2019)
Q99JY8	Plpp3	Up	Metabolic	Lipid phosphate phosphohydrolase 3	No information	No information	No information	No information	No information	Bottom-up-Q Exactive Plus MS+ Ultimate 3000 RSLC, TMT Labeling	Spinal cord	Mice	Male	C57BL/6	3	(Hasan et al., 2019)
Q8BFW7	Lpp	Up	Structural	Lipoma-preferred partner homolog	No information	No information	No information	No information	No information	Bottom-up-Q Exactive Plus MS+ Ultimate 3000 RSLC, TMT Labeling	Spinal cord	Mice	Male	C57BL/6	3	(Hasan et al., 2019)
B8QI36	Ppfia4	Down	Signaling	Liprin-alpha 4	No information	No information	No information	No information	No information	Bottom-up-Q Exactive Plus MS+ Ultimate 3000 RSLC, TMT Labeling	Spinal cord	Mice	Male	C57BL/6	3	(Hasan et al., 2019)
Q8C8U0-3	Ppfibp1	Up	Signaling	Liprin-beta-1	No information	No information	No information	No information	No information	Bottom-up-Q Exactive Plus MS+ Ultimate 3000 RSLC, TMT Labeling	Spinal cord	Mice	Male	C57BL/6	3	(Hasan et al., 2019)
P08101	Fcgr2	Up	Immune response	Low affinity immunoglobulin gamma	No information	No information	No information	No information	No information	Bottom-up-Q Exactive Plus MS+ Ultimate 3000 RSLC, TMT Labeling	Brain	Mice	Male	C57BL/6	3	(Hasan et al., 2019)
P08101	Fcgr2	Up	Immune response	Low affinity immunoglobulin gamma Fc region receptor II	No information	No information	No information	No information	No information	Bottom-up-Q Exactive Plus MS+ Ultimate 3000 RSLC, TMT Labeling	Spinal cord	Mice	Male	C57BL/6	3	(Hasan et al., 2019)
E9PUV2	Fcgr3	Up	Immune response	Low affinity immunoglobulin gamma Fc region receptor III	No information	No information	No information	No information	No information	Bottom-up-Q Exactive Plus MS+ Ultimate 3000 RSLC, TMT Labeling	Spinal cord	Mice	Male	C57BL/6	3	(Hasan et al., 2019)
Q8C142	Ldlrap1	Up	Endocytosis	Low density lipoprotein receptor adapter protein 1	No information	No information	No information	No information	No information	Bottom-up-Q Exactive Plus MS+ Ultimate 3000 RSLC, TMT Labeling	Spinal cord	Mice	Male	C57BL/6	3	(Hasan et al., 2019)
P35951	Ldlr	Down	Endocytosis	Low-density lipoprotein receptor	No information	No information	No information	No information	No information	Bottom-up-Q Exactive Plus MS+ Ultimate 3000 RSLC, TMT Labeling	Spinal cord	Mice	Male	C57BL/6	3	(Hasan et al., 2019)
Q8R355	Lpxn	Up	Signaling	Lpxn protein	No information	No information	No information	No information	No information	Bottom-up-Q Exactive Plus MS+ Ultimate 3000 RSLC, TMT Labeling	Spinal cord	Mice	Male	C57BL/6	3	(Hasan et al., 2019)
A6H5U5	Lrrfip1	Down	Protease inhibitor	Lrrfip1 protein	No information	No information	No information	No information	No information	Bottom-up-Q Exactive Plus MS+ Ultimate 3000 RSLC, TMT Labeling	Spinal cord	Mice	Male	C57BL/6	3	(Hasan et al., 2019)
Q9D7E5	Ly6g6e	Up	Immune response	Ly6g6e protein, isoform A	No information	No information	No information	No information	No information	Bottom-up-Q Exactive Plus MS+ Ultimate 3000 RSLC, TMT Labeling	Spinal cord	Mice	Male	C57BL/6	3	(Hasan et al., 2019)
P19973	Lsp1	Up	Immune response	Lymphocyte-specific protein 1	No information	No information	No information	No information	No information	Bottom-up-Q Exactive Plus MS+ Ultimate 3000 RSLC, TMT Labeling	Spinal cord	Mice	Male	C57BL/6	3	(Hasan et al., 2019)
B9EIE8	Lyrm7	Down	Metabolic	LYR motif containing 7	No information	No information	No information	No information	No information	Bottom-up-Q Exactive Plus MS+ Ultimate 3000 RSLC, TMT Labeling	Spinal cord	Mice	Male	C57BL/6	3	(Hasan et al., 2019)
Q91V16	Etfrf1	Down	Metabolic	LYR motif-containing protein 5	No information	No information	No information	No information	No information	Bottom-up-Q Exactive Plus MS+ Ultimate 3000 RSLC, TMT Labeling	Spinal cord	Mice	Male	C57BL/6	3	(Hasan et al., 2019)
E9PX24	Lyrm9	Down	Metabolic	LYR motif-containing protein 9	No information	No information	No information	No information	No information	Bottom-up-Q Exactive Plus MS+ Ultimate 3000 RSLC, TMT Labeling	Spinal cord	Mice	Male	C57BL/6	3	(Hasan et al., 2019)
G3X915	Lysmd2	Down	Metabolic	LysM and putative peptidoglycan-binding domain-containing protein 2	No information	No information	No information	No information	No information	Bottom-up-Q Exactive Plus MS+ Ultimate 3000 RSLC, TMT Labeling	Spinal cord	Mice	Male	C57BL/6	3	(Hasan et al., 2019)
A6H624	Lysmd1	Down	Metabolic	LysM, putative peptidoglycan-binding, domain containing 1	No information	No information	No information	No information	No information	Bottom-up-Q Exactive Plus MS+ Ultimate 3000 RSLC, TMT Labeling	Spinal cord	Mice	Male	C57BL/6	3	(Hasan et al., 2019)
Q8BYI6	Lpcat2	Up	Metabolic	Lysophosphatidylcholine acyltransferase 2	No information	No information	No information	No information	No information	Bottom-up-Q Exactive Plus MS+ Ultimate 3000 RSLC, TMT Labeling	Brain	Mice	Male	C57BL/6	3	(Hasan et al., 2019)
Q8BYI6	Lpcat2	Up	Metabolic	Lysophosphatidylcholine acyltransferase 2	No information	No information	No information	No information	No information	Bottom-up-Q Exactive Plus MS+ Ultimate 3000 RSLC, TMT Labeling	Spinal cord	Mice	Male	C57BL/6	3	(Hasan et al., 2019)
Q91V01	Lpcat3	Up	Metabolic	Lysophospholipid acyltransferase 5	No information	No information	No information	No information	No information	Bottom-up-Q Exactive Plus MS+ Ultimate 3000 RSLC, TMT Labeling	Spinal cord	Mice	Male	C57BL/6	3	(Hasan et al., 2019)
Q8CHK3	Mboat7	Up	Metabolic	Lysophospholipid acyltransferase 7	No information	No information	No information	No information	No information	Bottom-up-Q Exactive Plus MS+ Ultimate 3000 RSLC, TMT Labeling	Spinal cord	Mice	Male	C57BL/6	3	(Hasan et al., 2019)
Q6NVG1	Lpcat4	Down	Metabolic	Lysophospholipid acyltransferase LPCAT4	No information	No information	No information	No information	No information	Bottom-up-Q Exactive Plus MS+ Ultimate 3000 RSLC, TMT Labeling	Spinal cord	Mice	Male	C57BL/6	3	(Hasan et al., 2019)
O09159	Man2b1	Up	Metabolic	Lysosomal alpha-mannosidase	No information	No information	No information	No information	No information	Bottom-up-Q Exactive Plus MS+ Ultimate 3000 RSLC, TMT Labeling	Spinal cord	Mice	Male	C57BL/6	3	(Hasan et al., 2019)
Q8C5K0	Lamp2	Up	Structural	Lysosomal membrane glycoprotein	No information	No information	No information	No information	No information	Bottom-up-Q Exactive Plus MS+ Ultimate 3000 RSLC, TMT Labeling	Spinal cord	Mice	Male	C57BL/6	3	(Hasan et al., 2019)
Q9DC13	Lamp1	Up	Structural	Lysosomal membrane glycoprotein 1	No information	No information	No information	No information	No information	Bottom-up-Q Exactive Plus MS+ Ultimate 3000 RSLC, TMT Labeling	Spinal cord	Mice	Male	C57BL/6	3	(Hasan et al., 2019)
O35114	Scarb2	Up	Structural	Lysosome membrane protein 2	No information	No information	No information	No information	No information	Bottom-up-Q Exactive Plus MS+ Ultimate 3000 RSLC, TMT Labeling	Spinal cord	Mice	Male	C57BL/6	3	(Hasan et al., 2019)
Q9D387	Lamp5	Down	Structural	Lysosome-associated membrane glycoprotein 5	No information	No information	No information	No information	No information	Bottom-up-Q Exactive Plus MS+ Ultimate 3000 RSLC, TMT Labeling	Spinal cord	Mice	Male	C57BL/6	3	(Hasan et al., 2019)
P08905	Lyz2	Up	Immune response	Lysozyme C-2	No information	No information	No information	No information	No information	Bottom-up-Q Exactive Plus MS+ Ultimate 3000 RSLC, TMT Labeling	Brain	Mice	Male	C57BL/6	3	(Hasan et al., 2019)
E9QN37	Mpeg1	Up	Immune response	Macrophage-expressed gene 1 protein	No information	No information	No information	No information	No information	Bottom-up-Q Exactive Plus MS+ Ultimate 3000 RSLC, TMT Labeling	Spinal cord	Mice	Male	C57BL/6	3	(Hasan et al., 2019)
P31996	Cd68	Up	Immune response	Macrosialin	No information	No information	No information	No information	No information	Bottom-up-Q Exactive Plus MS+ Ultimate 3000 RSLC, TMT Labeling	Spinal cord	Mice	Male	C57BL/6	3	(Hasan et al., 2019)
Q5NCE8	Mrs2	Down	Transportation	Magnesium transporter MRS2 homolog	No information	No information	No information	No information	No information	Bottom-up-Q Exactive Plus MS+ Ultimate 3000 RSLC, TMT Labeling	Spinal cord	Mice	Male	C57BL/6	3	(Hasan et al., 2019)
Q8BHK1	Nipa1	Down	Transportation	Magnesium transporter NIPA1	No information	No information	No information	No information	No information	Bottom-up-Q Exactive Plus MS+ Ultimate 3000 RSLC, TMT Labeling	Brain	Mice	Male	C57BL/6	3	(Hasan et al., 2019)
Q9D2V8	Mfsd10	Up	Transportation	Major facilitator superfamily domain-containing protein 10	No information	No information	No information	No information	No information	Bottom-up-Q Exactive Plus MS+ Ultimate 3000 RSLC, TMT Labeling	Spinal cord	Mice	Male	C57BL/6	3	(Hasan et al., 2019)
E9Q3X0	Mvp	Up	Transportation	Major vault protein	No information	No information	No information	No information	No information	Bottom-up-Q Exactive Plus MS+ Ultimate 3000 RSLC, TMT Labeling	Spinal cord	Mice	Male	C57BL/6	3	(Hasan et al., 2019)
P14152	Mdh1	Down	Metabolic	Malate dehydrogenase	No information	No information	No information	No information	No information	Bottom-up-Q Exactive Plus MS+ Ultimate 3000 RSLC, TMT Labeling	Spinal cord	Mice	Male	C57BL/6	3	(Hasan et al., 2019)
Q6ZQI3	Mlec	Up	Binding	Malectin	No information	No information	No information	No information	No information	Bottom-up-Q Exactive Plus MS+ Ultimate 3000 RSLC, TMT Labeling	Spinal cord	Mice	Male	C57BL/6	3	(Hasan et al., 2019)
Q99M71	Epdr1	Down	Structural	Mammalian ependymin-related protein 1	No information	No information	No information	No information	No information	Bottom-up-Q Exactive Plus MS+ Ultimate 3000 RSLC, TMT Labeling	Spinal cord	Mice	Male	C57BL/6	3	(Hasan et al., 2019)
Q8R0J2	Mpdu1	Up	Metabolic	Mannose-P-dolichol utilization defect 1	No information	No information	No information	No information	No information	Bottom-up-Q Exactive Plus MS+ Ultimate 3000 RSLC, TMT Labeling	Cerebellum	Mice	Male	C57BL/6	3	(Hasan et al., 2019)
Q8R0J2	Mpdu1	Up	Metabolic	Mannose-P-dolichol utilization defect 1	No information	No information	No information	No information	No information	Bottom-up-Q Exactive Plus MS+ Ultimate 3000 RSLC, TMT Labeling	Spinal cord	Mice	Male	C57BL/6	3	(Hasan et al., 2019)
C9K101	Mark1	Down	Structural	MAP/microtubule affinity-regulating kinase	No information	No information	No information	No information	No information	Bottom-up-Q Exactive Plus MS+ Ultimate 3000 RSLC, TMT Labeling	Spinal cord	Mice	Male	C57BL/6	3	(Hasan et al., 2019)
Q14BB9	Map6d1	Down	Structural	MAP6 domain-containing protein 1	No information	No information	No information	No information	No information	Bottom-up-Q Exactive Plus MS+ Ultimate 3000 RSLC, TMT Labeling	Spinal cord	Mice	Male	C57BL/6	3	(Hasan et al., 2019)
Q8C0A6	Map7d2	Down	Structural	MAP7 domain-containing protein 2	No information	No information	No information	No information	No information	Bottom-up-Q Exactive Plus MS+ Ultimate 3000 RSLC, TMT Labeling	Spinal cord	Mice	Male	C57BL/6	3	(Hasan et al., 2019)
A2AG50	Map7d2	Down	Structural	MAP7 domain-containing protein 2	No information	No information	No information	No information	No information	Bottom-up-Q Exactive Plus MS+ Ultimate 3000 RSLC, TMT Labeling	Spinal cord	Mice	Male	C57BL/6	3	(Hasan et al., 2019)
Q6PG57	Mapk11	Down	Structural	Mapk11 protein	No information	No information	No information	No information	No information	Bottom-up-Q Exactive Plus MS+ Ultimate 3000 RSLC, TMT Labeling	Spinal cord	Mice	Male	C57BL/6	3	(Hasan et al., 2019)
A2AGH6	Med12	Up	Transcription	Mediator of RNA polymerase II transcription subunit 12	No information	No information	No information	No information	No information	Bottom-up-Q Exactive Plus MS+ Ultimate 3000 RSLC, TMT Labeling	Brain	Mice	Male	C57BL/6	3	(Hasan et al., 2019)
Q8VCB2-3	Med25	Up	Transcription	Mediator of RNA polymerase II transcription subunit 25	No information	No information	No information	No information	No information	Bottom-up-Q Exactive Plus MS+ Ultimate 3000 RSLC, TMT Labeling	Spinal cord	Mice	Male	C57BL/6	3	(Hasan et al., 2019)
Q8BJ34-6	Rpl22l1	Up	Binding	Meiosis arrest female protein 1	No information	No information	No information	No information	No information	Bottom-up-Q Exactive Plus MS+ Ultimate 3000 RSLC, TMT Labeling	Brain	Mice	Male	C57BL/6	3	(Hasan et al., 2019)
Q8JZL2	Mchr1	Down	Signaling	Melanin-concentrating hormone receptor 1	No information	No information	No information	No information	No information	Bottom-up-Q Exactive Plus MS+ Ultimate 3000 RSLC, TMT Labeling	Brain	Mice	Male	C57BL/6	3	(Hasan et al., 2019)
Q52KG3	Gstcd	Down	Apoptosis	Melanoma antigen, family E, 2	No information	No information	No information	No information	No information	Bottom-up-Q Exactive Plus MS+ Ultimate 3000 RSLC, TMT Labeling	Brain	Mice	Male	C57BL/6	3	(Hasan et al., 2019)
D2CGM4	Ifih1	Up	Apoptosis	Melanoma differentiation-associated protein 5	No information	No information	No information	No information	No information	Bottom-up-Q Exactive Plus MS+ Ultimate 3000 RSLC, TMT Labeling	Spinal cord	Mice	Male	C57BL/6	3	(Hasan et al., 2019)
Q9QYS2	Grm3	Down	Neurotransmission	Metabotropic glutamate receptor 3	No information	No information	No information	No information	No information	Bottom-up-Q Exactive Plus MS+ Ultimate 3000 RSLC, TMT Labeling	Spinal cord	Mice	Male	C57BL/6	3	(Hasan et al., 2019)
Q923B6	Steap4	Up	Metabolic	Metalloreductase STEAP4	No information	No information	No information	No information	No information	Bottom-up-Q Exactive Plus MS+ Ultimate 3000 RSLC, TMT Labeling	Spinal cord	Mice	Male	C57BL/6	3	(Hasan et al., 2019)
Q499X9	Mars2	Down	Metabolic	Methionine--tRNA ligase	No information	No information	No information	No information	No information	Bottom-up-Q Exactive Plus MS+ Ultimate 3000 RSLC, TMT Labeling	Spinal cord	Mice	Male	C57BL/6	3	(Hasan et al., 2019)
Q9JLZ3	Auh	Down	Metabolic	Methylglutaconyl-CoA hydratase	No information	No information	No information	No information	No information	Bottom-up-Q Exactive Plus MS+ Ultimate 3000 RSLC, TMT Labeling	Spinal cord	Mice	Male	C57BL/6	3	(Hasan et al., 2019)
Q9CRA4	Msmo1	Down	Metabolic	Methylsterol monooxygenase 1	No information	No information	No information	No information	No information	Bottom-up-Q Exactive Plus MS+ Ultimate 3000 RSLC, TMT Labeling	Spinal cord	Mice	Male	C57BL/6	3	(Hasan et al., 2019)
Q3UEB4	Mvk	Down	Signaling	Mevalonate kinase	No information	No information	No information	No information	No information	Bottom-up-Q Exactive Plus MS+ Ultimate 3000 RSLC, TMT Labeling	Spinal cord	Mice	Male	C57BL/6	3	(Hasan et al., 2019)
A0A068BER6	H2-Aa	Up	Immune response	MHC class II antigen A alpha	No information	No information	No information	No information	No information	Bottom-up-Q Exactive Plus MS+ Ultimate 3000 RSLC, TMT Labeling	Spinal cord	Mice	Male	C57BL/6	3	(Hasan et al., 2019)
Q8CAQ8	Immt	Down	Binding	MICOS complex subunit Mic60	No information	No information	No information	No information	No information	Bottom-up-Q Exactive Plus MS+ Ultimate 3000 RSLC, TMT Labeling	Spinal cord	Mice	Male	C57BL/6	3	(Hasan et al., 2019)
E9QJW0	Mgst1	Up	Metabolic	Microsomal glutathione S-transferase 1	No information	No information	No information	No information	No information	Bottom-up-Q Exactive Plus MS+ Ultimate 3000 RSLC, TMT Labeling	Spinal cord	Mice	Male	C57BL/6	3	(Hasan et al., 2019)
B1ARU1	Macf1	Up	Structural	Microtubule-actin cross-linking factor 1	No information	No information	No information	No information	No information	Bottom-up-Q Exactive Plus MS+ Ultimate 3000 RSLC, TMT Labeling	Spinal cord	Mice	Male	C57BL/6	3	(Hasan et al., 2019)
G3UZJ2	Map2	Down	Structural	Microtubule-associated protein	No information	No information	No information	No information	No information	Bottom-up-Q Exactive Plus MS+ Ultimate 3000 RSLC, TMT Labeling	Brain	Mice	Male	C57BL/6	3	(Hasan et al., 2019)
G3UZJ2	Map2	Down	Structural	Microtubule-associated protein	No information	No information	No information	No information	No information	Bottom-up-Q Exactive Plus MS+ Ultimate 3000 RSLC, TMT Labeling	Spinal cord	Mice	Male	C57BL/6	3	(Hasan et al., 2019)
A2A5Y6	Mapt	Down	Structural	Microtubule-associated protein	No information	No information	No information	No information	No information	Bottom-up-Q Exactive Plus MS+ Ultimate 3000 RSLC, TMT Labeling	Spinal cord	Mice	Male	C57BL/6	3	(Hasan et al., 2019)
Q8C5K4	Mapt	Down	Structural	Microtubule-associated protein	No information	No information	No information	No information	No information	Bottom-up-Q Exactive Plus MS+ Ultimate 3000 RSLC, TMT Labeling	Spinal cord	Mice	Male	C57BL/6	3	(Hasan et al., 2019)
A2ARP8	Map1a	Down	Structural	Microtubule-associated protein 1A	No information	No information	No information	No information	No information	Bottom-up-Q Exactive Plus MS+ Ultimate 3000 RSLC, TMT Labeling	Spinal cord	Mice	Male	C57BL/6	3	(Hasan et al., 2019)
B2RQQ5	Map1b	Down	Structural	Microtubule-associated protein 1B	No information	No information	No information	No information	No information	Bottom-up-Q Exactive Plus MS+ Ultimate 3000 RSLC, TMT Labeling	Spinal cord	Mice	Male	C57BL/6	3	(Hasan et al., 2019)
Q7TSJ2	Map6	Down	Structural	Microtubule-associated protein 6	No information	No information	No information	No information	No information	Bottom-up-Q Exactive Plus MS+ Ultimate 3000 RSLC, TMT Labeling	Spinal cord	Mice	Male	C57BL/6	3	(Hasan et al., 2019)
Q8R001	Mapre2	Down	Structural	Microtubule-associated protein RP/EB family member 2	No information	No information	No information	No information	No information	Bottom-up-Q Exactive Plus MS+ Ultimate 3000 RSLC, TMT Labeling	Spinal cord	Mice	Male	C57BL/6	3	(Hasan et al., 2019)
Q6PER3	Mapre3	Down	Structural	Microtubule-associated protein RP/EB family member 3	No information	No information	No information	No information	No information	Bottom-up-Q Exactive Plus MS+ Ultimate 3000 RSLC, TMT Labeling	Spinal cord	Mice	Male	C57BL/6	3	(Hasan et al., 2019)
Q5HZI1	Mtus1	Down	Structural	Microtubule-associated tumor suppressor 1 homolog	No information	No information	No information	No information	No information	Bottom-up-Q Exactive Plus MS+ Ultimate 3000 RSLC, TMT Labeling	Spinal cord	Mice	Male	C57BL/6	3	(Hasan et al., 2019)
Q3UHD3	Mtus2	Down	Structural	Microtubule-associated tumor suppressor candidate 2 homolog	No information	No information	No information	No information	No information	Bottom-up-Q Exactive Plus MS+ Ultimate 3000 RSLC, TMT Labeling	Spinal cord	Mice	Male	C57BL/6	3	(Hasan et al., 2019)
Q9CQ86	Mien1	Down	Structural	Migration and invasion enhancer 1	No information	No information	No information	No information	No information	Bottom-up-Q Exactive Plus MS+ Ultimate 3000 RSLC, TMT Labeling	Spinal cord	Mice	Male	C57BL/6	3	(Hasan et al., 2019)
Q9D8V0	Hm13	Up	Immune response	Minor histocompatibility antigen H13	No information	No information	No information	No information	No information	Bottom-up-Q Exactive Plus MS+ Ultimate 3000 RSLC, TMT Labeling	Spinal cord	Mice	Male	C57BL/6	3	(Hasan et al., 2019)
D3Z7R7	Arhgap45	Up	Immune response	Minor histocompatibility protein HA-1	No information	No information	No information	No information	No information	Bottom-up-Q Exactive Plus MS+ Ultimate 3000 RSLC, TMT Labeling	Brain stem	Mice	Male	C57BL/6	3	(Hasan et al., 2019)
Q8K009	Aldh1l2	Up	Metabolic	Mitochondrial 10-formyltetrahydrofolate dehydrogenase	No information	No information	No information	No information	No information	Bottom-up-Q Exactive Plus MS+ Ultimate 3000 RSLC, TMT Labeling	Spinal cord	Mice	Male	C57BL/6	3	(Hasan et al., 2019)
Q8BL03	Slc25a29	Down	Transportation	Mitochondrial basic amino acids transporter	No information	No information	No information	No information	No information	Bottom-up-Q Exactive Plus MS+ Ultimate 3000 RSLC, TMT Labeling	Spinal cord	Mice	Male	C57BL/6	3	(Hasan et al., 2019)
Q8R0Y8	Slc25a42	Down	Transportation	Mitochondrial coenzyme A transporter SLC25A42	No information	No information	No information	No information	No information	Bottom-up-Q Exactive Plus MS+ Ultimate 3000 RSLC, TMT Labeling	Spinal cord	Mice	Male	C57BL/6	3	(Hasan et al., 2019)
Q6PCP5-2	Mff	Down	Autophagy	Mitochondrial fission factor	No information	No information	No information	No information	No information	Bottom-up-Q Exactive Plus MS+ Ultimate 3000 RSLC, TMT Labeling	Spinal cord	Mice	Male	C57BL/6	3	(Hasan et al., 2019)
Q9CWE0	Mtfr1l	Down	Autophagy	Mitochondrial fission regulator 1-like	No information	No information	No information	No information	No information	Bottom-up-Q Exactive Plus MS+ Ultimate 3000 RSLC, TMT Labeling	Spinal cord	Mice	Male	C57BL/6	3	(Hasan et al., 2019)
Q9CQV1	Pam16	Down	Metabolic	Mitochondrial import inner membrane translocase subunit TIM16	No information	No information	No information	No information	No information	Bottom-up-Q Exactive Plus MS+ Ultimate 3000 RSLC, TMT Labeling	Spinal cord	Mice	Male	C57BL/6	3	(Hasan et al., 2019)
P62077	Timm8b	Down	Metabolic	Mitochondrial import inner membrane translocase subunit Tim8 B	No information	No information	No information	No information	No information	Bottom-up-Q Exactive Plus MS+ Ultimate 3000 RSLC, TMT Labeling	Spinal cord	Mice	Male	C57BL/6	3	(Hasan et al., 2019)
Q9CZR3	Tomm40l	Down	Transportation	Mitochondrial import receptor subunit TOM40B	No information	No information	No information	No information	No information	Bottom-up-Q Exactive Plus MS+ Ultimate 3000 RSLC, TMT Labeling	Spinal cord	Mice	Male	C57BL/6	3	(Hasan et al., 2019)
G3UW46	Atp23	Down	Protease	Mitochondrial inner membrane protease ATP23 homolog	No information	No information	No information	No information	No information	Bottom-up-Q Exactive Plus MS+ Ultimate 3000 RSLC, TMT Labeling	Spinal cord	Mice	Male	C57BL/6	3	(Hasan et al., 2019)
P47811	Mapk14	Up	Signaling	Mitogen-activated protein kinase 14	No information	No information	No information	No information	No information	Bottom-up-Q Exactive Plus MS+ Ultimate 3000 RSLC, TMT Labeling	Spinal cord	Mice	Male	C57BL/6	3	(Hasan et al., 2019)
Q1HKZ5	Map3k13	Down	Signaling	Mitogen-activated protein kinase kinase kinase 13	No information	No information	No information	No information	No information	Bottom-up-Q Exactive Plus MS+ Ultimate 3000 RSLC, TMT Labeling	Spinal cord	Mice	Male	C57BL/6	3	(Hasan et al., 2019)
Q61161	Map4k2	Down	Signaling	Mitogen-activated protein kinase kinase kinase kinase 2	No information	No information	No information	No information	No information	Bottom-up-Q Exactive Plus MS+ Ultimate 3000 RSLC, TMT Labeling	Spinal cord	Mice	Male	C57BL/6	3	(Hasan et al., 2019)
Q9CQ25	Mzt2	Down	Structural	Mitotic-spindle organizing protein 2	No information	No information	No information	No information	No information	Bottom-up-Q Exactive Plus MS+ Ultimate 3000 RSLC, TMT Labeling	Spinal cord	Mice	Male	C57BL/6	3	(Hasan et al., 2019)
Q3UDM0	Mob1b	Up	Signaling	MOB kinase activator 1B	No information	No information	No information	No information	No information	Bottom-up-Q Exactive Plus MS+ Ultimate 3000 RSLC, TMT Labeling	Spinal cord	Mice	Male	C57BL/6	3	(Hasan et al., 2019)
Q8VI63	Mob2	Down	Signaling	MOB kinase activator 2	No information	No information	No information	No information	No information	Bottom-up-Q Exactive Plus MS+ Ultimate 3000 RSLC, TMT Labeling	Spinal cord	Mice	Male	C57BL/6	3	(Hasan et al., 2019)
P26041	Msn	Up	Structural	Moesin	No information	No information	No information	No information	No information	Bottom-up-Q Exactive Plus MS+ Ultimate 3000 RSLC, TMT Labeling	Brain	Mice	Male	C57BL/6	3	(Hasan et al., 2019)
P26041	Msn	Up	Structural	Moesin	No information	No information	No information	No information	No information	Bottom-up-Q Exactive Plus MS+ Ultimate 3000 RSLC, TMT Labeling	Spinal cord	Mice	Male	C57BL/6	3	(Hasan et al., 2019)
P53986	Slc16a1	Up	Transportation	Monocarboxylate transporter 1	No information	No information	No information	No information	No information	Bottom-up-Q Exactive Plus MS+ Ultimate 3000 RSLC, TMT Labeling	Spinal cord	Mice	Male	C57BL/6	3	(Hasan et al., 2019)
Q3U6A3	Cd14	Up	Immune response	Monocyte differentiation antigen CD14	No information	No information	No information	No information	No information	Bottom-up-Q Exactive Plus MS+ Ultimate 3000 RSLC, TMT Labeling	Spinal cord	Mice	Male	C57BL/6	3	(Hasan et al., 2019)
Q6PGF2	Morn4	Up	Translation	MORN repeat-containing protein 4	No information	No information	No information	No information	No information	Bottom-up-Q Exactive Plus MS+ Ultimate 3000 RSLC, TMT Labeling	Brain	Mice	Male	C57BL/6	3	(Hasan et al., 2019)
F7D291	Mtss1l	Down	Structural	MTSS1-like protein	No information	No information	No information	No information	No information	Bottom-up-Q Exactive Plus MS+ Ultimate 3000 RSLC, TMT Labeling	Brain	Mice	Male	C57BL/6	3	(Hasan et al., 2019)
A6H6E2	Mmrn2	Up	Structural	Multimerin-2	No information	No information	No information	No information	No information	Bottom-up-Q Exactive Plus MS+ Ultimate 3000 RSLC, TMT Labeling	Brain	Mice	Male	C57BL/6	3	(Hasan et al., 2019)
Q9ERZ4	Chrm2	Down	Neurotransmission	Muscarinic acetylcholine receptor M2	No information	No information	No information	No information	No information	Bottom-up-Q Exactive Plus MS+ Ultimate 3000 RSLC, TMT Labeling	Spinal cord	Mice	Male	C57BL/6	3	(Hasan et al., 2019)
O88840	Fbn1	Up	Structural	Mutant fibrillin-1	No information	No information	No information	No information	No information	Bottom-up-Q Exactive Plus MS+ Ultimate 3000 RSLC, TMT Labeling	Spinal cord	Mice	Male	C57BL/6	3	(Hasan et al., 2019)
O08539	Bin1	Down	Signaling	Myc box-dependent-interacting protein 1	No information	No information	No information	No information	No information	Bottom-up-Q Exactive Plus MS+ Ultimate 3000 RSLC, TMT Labeling	Spinal cord	Mice	Male	C57BL/6	3	(Hasan et al., 2019)
P04370-11	Mbp	Down	Myelin component	Myelin basic protein	No information	No information	No information	No information	No information	Bottom-up-Q Exactive Plus MS+ Ultimate 3000 RSLC, TMT Labeling	Brain	Mice	Male	C57BL/6	3	(Hasan et al., 2019)
P04370-11	Mbp-11	Down	Myelin component	Myelin basic protein	No information	No information	No information	No information	No information	Bottom-up-Q Exactive Plus MS+ Ultimate 3000 RSLC, TMT Labeling	Brain stem	Mice	Male	C57BL/6	3	(Hasan et al., 2019)
P04370	Mbp	Down	Myelin component	Myelin basic protein	No information	No information	No information	No information	No information	Bottom-up-Q Exactive Plus MS+ Ultimate 3000 RSLC, TMT Labeling	Cerebellum	Mice	Male	C57BL/6	3	(Hasan et al., 2019)
P04370-11	Mbp	Down	Myelin component	Myelin basic protein	No information	No information	No information	No information	No information	Bottom-up-Q Exactive Plus MS+ Ultimate 3000 RSLC, TMT Labeling	Spinal cord	Mice	Male	C57BL/6	3	(Hasan et al., 2019)
Q80YU5	Mog	Down	Myelin component	Myelin oligodendrocyte glycoprotein	No information	No information	No information	No information	No information	Bottom-up-Q Exactive Plus MS+ Ultimate 3000 RSLC, TMT Labeling	Spinal cord	Mice	Male	C57BL/6	3	(Hasan et al., 2019)
P24526	Pmp2	Up	Myelin component	Myelin P2 protein	No information	No information	No information	No information	No information	Bottom-up-Q Exactive Plus MS+ Ultimate 3000 RSLC, TMT Labeling	Spinal cord	Mice	Male	C57BL/6	3	(Hasan et al., 2019)
E9QK82	Mpz	Up	Myelin component	Myelin protein P0	No information	No information	No information	No information	No information	Bottom-up-Q Exactive Plus MS+ Ultimate 3000 RSLC, TMT Labeling	Spinal cord	Mice	Male	C57BL/6	3	(Hasan et al., 2019)
P20917	Mag	Down	Myelin component	Myelin-associated glycoprotein	No information	No information	No information	No information	No information	Bottom-up-Q Exactive Plus MS+ Ultimate 3000 RSLC, TMT Labeling	Spinal cord	Mice	Male	C57BL/6	3	(Hasan et al., 2019)
Q7TQD7	Myo1b	Up	Structural	Myo1b protein	No information	No information	No information	No information	No information	Bottom-up-Q Exactive Plus MS+ Ultimate 3000 RSLC, TMT Labeling	Spinal cord	Mice	Male	C57BL/6	3	(Hasan et al., 2019)
O70624	Myoc	Down	Structural	Myocilin	No information	No information	No information	No information	No information	Bottom-up-Q Exactive Plus MS+ Ultimate 3000 RSLC, TMT Labeling	Spinal cord	Mice	Male	C57BL/6	3	(Hasan et al., 2019)
Q60929-3	Mef2a	Up	Transcription	Myocyte-specific enhancer factor 2A	No information	No information	No information	No information	No information	Bottom-up-Q Exactive Plus MS+ Ultimate 3000 RSLC, TMT Labeling	Brain	Mice	Male	C57BL/6	3	(Hasan et al., 2019)
E9Q390	Myof	Up	Structural	Myoferlin	No information	No information	No information	No information	No information	Bottom-up-Q Exactive Plus MS+ Ultimate 3000 RSLC, TMT Labeling	Spinal cord	Mice	Male	C57BL/6	3	(Hasan et al., 2019)
A2ABU4	Myom3	Down	Structural	Myomesin-3	No information	No information	No information	No information	No information	Bottom-up-Q Exactive Plus MS+ Ultimate 3000 RSLC, TMT Labeling	Spinal cord	Mice	Male	C57BL/6	3	(Hasan et al., 2019)
Q8CG29	Myo1f	Up	Structural	Myosin IF	No information	No information	No information	No information	No information	Bottom-up-Q Exactive Plus MS+ Ultimate 3000 RSLC, TMT Labeling	Spinal cord	Mice	Male	C57BL/6	3	(Hasan et al., 2019)
Q8VDD5	Myh9	Up	Structural	Myosin-9	No information	No information	No information	No information	No information	Bottom-up-Q Exactive Plus MS+ Ultimate 3000 RSLC, TMT Labeling	Spinal cord	Mice	Male	C57BL/6	3	(Hasan et al., 2019)
P26645	Marcks	Up	Signaling	Myristoylated alanine-rich C-kinase substrate	No information	No information	No information	No information	No information	Bottom-up-Q Exactive Plus MS+ Ultimate 3000 RSLC, TMT Labeling	Spinal cord	Mice	Male	C57BL/6	3	(Hasan et al., 2019)
Q3UGX3	Nat8l	Down	Metabolic	N-acetylaspartate synthetase	No information	No information	No information	No information	No information	Bottom-up-Q Exactive Plus MS+ Ultimate 3000 RSLC, TMT Labeling	Spinal cord	Mice	Male	C57BL/6	3	(Hasan et al., 2019)
Q80VA0	Galnt7	Up	Metabolic	N-acetylgalactosaminyltransferase 7	No information	No information	No information	No information	No information	Bottom-up-Q Exactive Plus MS+ Ultimate 3000 RSLC, TMT Labeling	Spinal cord	Mice	Male	C57BL/6	3	(Hasan et al., 2019)
Q8BFR4	Gns	Up	Metabolic	N-acetylglucosamine-6-sulfatase	No information	No information	No information	No information	No information	Bottom-up-Q Exactive Plus MS+ Ultimate 3000 RSLC, TMT Labeling	Spinal cord	Mice	Male	C57BL/6	3	(Hasan et al., 2019)
Q9DCJ9	Npl	Up	Metabolic	N-acetylneuraminate lyase	No information	No information	No information	No information	No information	Bottom-up-Q Exactive Plus MS+ Ultimate 3000 RSLC, TMT Labeling	Spinal cord	Mice	Male	C57BL/6	3	(Hasan et al., 2019)
Q3UG98	Nat9	Down	Metabolic	N-acetyltransferase 9	No information	No information	No information	No information	No information	Bottom-up-Q Exactive Plus MS+ Ultimate 3000 RSLC, TMT Labeling	Spinal cord	Mice	Male	C57BL/6	3	(Hasan et al., 2019)
Q91XE4	Acy3	Down	Metabolic	N-acyl-aromatic-L-amino acid amidohydrolase (carboxylate-forming)	No information	No information	No information	No information	No information	Bottom-up-Q Exactive Plus MS+ Ultimate 3000 RSLC, TMT Labeling	Brain stem	Mice	Male	C57BL/6	3	(Hasan et al., 2019)
P82343	Renbp	Up	Metabolic	N-acylglucosamine 2-epimerase	No information	No information	No information	No information	No information	Bottom-up-Q Exactive Plus MS+ Ultimate 3000 RSLC, TMT Labeling	Spinal cord	Mice	Male	C57BL/6	3	(Hasan et al., 2019)
B9EHG7	Asah2	Down	Metabolic	N-acylsphingosine amidohydrolase 2	No information	No information	No information	No information	No information	Bottom-up-Q Exactive Plus MS+ Ultimate 3000 RSLC, TMT Labeling	Spinal cord	Mice	Male	C57BL/6	3	(Hasan et al., 2019)
Q3US15	Nsdhl	Down	Metabolic	NAD(P) dependent steroid dehydrogenase-like	No information	No information	No information	No information	No information	Bottom-up-Q Exactive Plus MS+ Ultimate 3000 RSLC, TMT Labeling	Spinal cord	Mice	Male	C57BL/6	3	(Hasan et al., 2019)
Q8VDQ8	Sirt2	Down	Metabolic	NAD-dependent protein deacetylase sirtuin-2	No information	No information	No information	No information	No information	Bottom-up-Q Exactive Plus MS+ Ultimate 3000 RSLC, TMT Labeling	Spinal cord	Mice	Male	C57BL/6	3	(Hasan et al., 2019)
Q8R104	Sirt3	Down	Metabolic	NAD-dependent protein deacetylase sirtuin-3	No information	No information	No information	No information	No information	Bottom-up-Q Exactive Plus MS+ Ultimate 3000 RSLC, TMT Labeling	Spinal cord	Mice	Male	C57BL/6	3	(Hasan et al., 2019)
Q9JKL4	Ndufaf3	Down	Metabolic	NADH dehydrogenase [ubiquinone] 1 alpha subcomplex assembly factor 3	No information	No information	No information	No information	No information	Bottom-up-Q Exactive Plus MS+ Ultimate 3000 RSLC, TMT Labeling	Spinal cord	Mice	Male	C57BL/6	3	(Hasan et al., 2019)
Q9D1H6	Ndufaf4	Down	Metabolic	NADH dehydrogenase [ubiquinone] 1 alpha subcomplex assembly factor 4	No information	No information	No information	No information	No information	Bottom-up-Q Exactive Plus MS+ Ultimate 3000 RSLC, TMT Labeling	Spinal cord	Mice	Male	C57BL/6	3	(Hasan et al., 2019)
A2APY7	Ndufaf5	Down	Metabolic	NADH dehydrogenase [ubiquinone] 1 alpha subcomplex assembly factor 5	No information	No information	No information	No information	No information	Bottom-up-Q Exactive Plus MS+ Ultimate 3000 RSLC, TMT Labeling	Spinal cord	Mice	Male	C57BL/6	3	(Hasan et al., 2019)
Q9ERS2	Ndufa13	Down	Metabolic	NADH dehydrogenase [ubiquinone] 1 alpha subcomplex subunit 13	No information	No information	No information	No information	No information	Bottom-up-Q Exactive Plus MS+ Ultimate 3000 RSLC, TMT Labeling	Spinal cord	Mice	Male	C57BL/6	3	(Hasan et al., 2019)
Q9CQ75	Ndufa2	Down	Metabolic	NADH dehydrogenase [ubiquinone] 1 alpha subcomplex subunit 2	No information	No information	No information	No information	No information	Bottom-up-Q Exactive Plus MS+ Ultimate 3000 RSLC, TMT Labeling	Spinal cord	Mice	Male	C57BL/6	3	(Hasan et al., 2019)
Q9CQZ5	Ndufa6	Down	Metabolic	NADH dehydrogenase [ubiquinone] 1 alpha subcomplex subunit 6	No information	No information	No information	No information	No information	Bottom-up-Q Exactive Plus MS+ Ultimate 3000 RSLC, TMT Labeling	Spinal cord	Mice	Male	C57BL/6	3	(Hasan et al., 2019)
Q9Z1P6	Ndufa7	Down	Metabolic	NADH dehydrogenase [ubiquinone] 1 alpha subcomplex subunit 7	No information	No information	No information	No information	No information	Bottom-up-Q Exactive Plus MS+ Ultimate 3000 RSLC, TMT Labeling	Spinal cord	Mice	Male	C57BL/6	3	(Hasan et al., 2019)
Q9DC69	Ndufa9	Down	Metabolic	NADH dehydrogenase [ubiquinone] 1 alpha subcomplex subunit 9	No information	No information	No information	No information	No information	Bottom-up-Q Exactive Plus MS+ Ultimate 3000 RSLC, TMT Labeling	Spinal cord	Mice	Male	C57BL/6	3	(Hasan et al., 2019)
O09111	Ndufb11	Down	Metabolic	NADH dehydrogenase [ubiquinone] 1 beta subcomplex subunit 11	No information	No information	No information	No information	No information	Bottom-up-Q Exactive Plus MS+ Ultimate 3000 RSLC, TMT Labeling	Spinal cord	Mice	Male	C57BL/6	3	(Hasan et al., 2019)
Q9CPU2	Ndufb2	Down	Metabolic	NADH dehydrogenase [ubiquinone] 1 beta subcomplex subunit 2	No information	No information	No information	No information	No information	Bottom-up-Q Exactive Plus MS+ Ultimate 3000 RSLC, TMT Labeling	Spinal cord	Mice	Male	C57BL/6	3	(Hasan et al., 2019)
Q9CQ54	Ndufc2	Down	Metabolic	NADH dehydrogenase [ubiquinone] 1 subunit C2	No information	No information	No information	No information	No information	Bottom-up-Q Exactive Plus MS+ Ultimate 3000 RSLC, TMT Labeling	Spinal cord	Mice	Male	C57BL/6	3	(Hasan et al., 2019)
Q8BK30	Ndufv3	Down	Metabolic	NADH dehydrogenase [ubiquinone] flavoprotein 3	No information	No information	No information	No information	No information	Bottom-up-Q Exactive Plus MS+ Ultimate 3000 RSLC, TMT Labeling	Spinal cord	Mice	Male	C57BL/6	3	(Hasan et al., 2019)
Q9DCT2	Ndufs3	Down	Metabolic	NADH dehydrogenase [ubiquinone] iron-sulfur protein 3	No information	No information	No information	No information	No information	Bottom-up-Q Exactive Plus MS+ Ultimate 3000 RSLC, TMT Labeling	Spinal cord	Mice	Male	C57BL/6	3	(Hasan et al., 2019)
E9QPX3	Ndufs4	Down	Metabolic	NADH dehydrogenase [ubiquinone] iron-sulfur protein 4	No information	No information	No information	No information	No information	Bottom-up-Q Exactive Plus MS+ Ultimate 3000 RSLC, TMT Labeling	Spinal cord	Mice	Male	C57BL/6	3	(Hasan et al., 2019)
P52503	Ndufs6	Down	Metabolic	NADH dehydrogenase [ubiquinone] iron-sulfur protein 6	No information	No information	No information	No information	No information	Bottom-up-Q Exactive Plus MS+ Ultimate 3000 RSLC, TMT Labeling	Spinal cord	Mice	Male	C57BL/6	3	(Hasan et al., 2019)
Q9DC70	Ndufs7	Down	Metabolic	NADH dehydrogenase [ubiquinone] iron-sulfur protein 7	No information	No information	No information	No information	No information	Bottom-up-Q Exactive Plus MS+ Ultimate 3000 RSLC, TMT Labeling	Spinal cord	Mice	Male	C57BL/6	3	(Hasan et al., 2019)
Q3KNK3	Cyb5r2	Up	Metabolic	NADH-cytochrome b5 reductase 2	No information	No information	No information	No information	No information	Bottom-up-Q Exactive Plus MS+ Ultimate 3000 RSLC, TMT Labeling	Spinal cord	Mice	Male	C57BL/6	3	(Hasan et al., 2019)
Q9DCN2	Cyb5r3	Up	Metabolic	NADH-cytochrome b5 reductase 3	No information	No information	No information	No information	No information	Bottom-up-Q Exactive Plus MS+ Ultimate 3000 RSLC, TMT Labeling	Spinal cord	Mice	Male	C57BL/6	3	(Hasan et al., 2019)
G3EB90	ND1	Down	Metabolic	NADH-ubiquinone oxidoreductase chain 1	No information	No information	No information	No information	No information	Bottom-up-Q Exactive Plus MS+ Ultimate 3000 RSLC, TMT Labeling	Spinal cord	Mice	Male	C57BL/6	3	(Hasan et al., 2019)
P03899	Mtnd3	Down	Metabolic	NADH-ubiquinone oxidoreductase chain 3	No information	No information	No information	No information	No information	Bottom-up-Q Exactive Plus MS+ Ultimate 3000 RSLC, TMT Labeling	Spinal cord	Mice	Male	C57BL/6	3	(Hasan et al., 2019)
P03911	Mtnd4	Down	Metabolic	NADH-ubiquinone oxidoreductase chain 4	No information	No information	No information	No information	No information	Bottom-up-Q Exactive Plus MS+ Ultimate 3000 RSLC, TMT Labeling	Spinal cord	Mice	Male	C57BL/6	3	(Hasan et al., 2019)
Q8BMF3	Me3	Down	Metabolic	NADP-dependent malic enzyme	No information	No information	No information	No information	No information	Bottom-up-Q Exactive Plus MS+ Ultimate 3000 RSLC, TMT Labeling	Spinal cord	Mice	Male	C57BL/6	3	(Hasan et al., 2019)
Q8K1X4	Nckap1l	Up	Structural	NCK associated protein 1 like	No information	No information	No information	No information	No information	Bottom-up-Q Exactive Plus MS+ Ultimate 3000 RSLC, TMT Labeling	Spinal cord	Mice	Male	C57BL/6	3	(Hasan et al., 2019)
Q6GQX2	Nckap5l	Up	Structural	Nck-associated protein 5-like	No information	No information	No information	No information	No information	Bottom-up-Q Exactive Plus MS+ Ultimate 3000 RSLC, TMT Labeling	Spinal cord	Mice	Male	C57BL/6	3	(Hasan et al., 2019)
P32507	Nectin2	Up	Structural	Nectin-2	No information	No information	No information	No information	No information	Bottom-up-Q Exactive Plus MS+ Ultimate 3000 RSLC, TMT Labeling	Spinal cord	Mice	Male	C57BL/6	3	(Hasan et al., 2019)
Q6P5H2	Nes	Up	Structural	Nestin	No information	No information	No information	No information	No information	Bottom-up-Q Exactive Plus MS+ Ultimate 3000 RSLC, TMT Labeling	Spinal cord	Mice	Male	C57BL/6	3	(Hasan et al., 2019)
F8WJ48	Ntng1	Down	Myelin component	Netrin-G1	No information	No information	No information	No information	No information	Bottom-up-Q Exactive Plus MS+ Ultimate 3000 RSLC, TMT Labeling	Spinal cord	Mice	Male	C57BL/6	3	(Hasan et al., 2019)
O88682	Ncam1	Down	Immune response	Neural cell adhesion molecule	No information	No information	No information	No information	No information	Bottom-up-Q Exactive Plus MS+ Ultimate 3000 RSLC, TMT Labeling	Spinal cord	Mice	Male	C57BL/6	3	(Hasan et al., 2019)
P70232	Chl1	Down	Immune response	Neural cell adhesion molecule L1-like protein	No information	No information	No information	No information	No information	Bottom-up-Q Exactive Plus MS+ Ultimate 3000 RSLC, TMT Labeling	Spinal cord	Mice	Male	C57BL/6	3	(Hasan et al., 2019)
Q810U3	Nfasc	Down	Immune response	Neurofascin	No information	No information	No information	No information	No information	Bottom-up-Q Exactive Plus MS+ Ultimate 3000 RSLC, TMT Labeling	Spinal cord	Mice	Male	C57BL/6	3	(Hasan et al., 2019)
P08551	Nefl	Down	Myelin component	Neurofilament light polypeptide	No information	No information	No information	No information	No information	Bottom-up-Q Exactive Plus MS+ Ultimate 3000 RSLC, TMT Labeling	Spinal cord	Mice	Male	C57BL/6	3	(Hasan et al., 2019)
P08553	Nefm	Down	Myelin component	Neurofilament medium polypeptide	No information	No information	No information	No information	No information	Bottom-up-Q Exactive Plus MS+ Ultimate 3000 RSLC, TMT Labeling	Spinal cord	Mice	Male	C57BL/6	3	(Hasan et al., 2019)
P60761	Nrgn	Down	Signaling	Neurogranin	No information	No information	No information	No information	No information	Bottom-up-Q Exactive Plus MS+ Ultimate 3000 RSLC, TMT Labeling	Brain	Mice	Male	C57BL/6	3	(Hasan et al., 2019)
P60761	Nrgn	Down	Signaling	Neurogranin	No information	No information	No information	No information	No information	Bottom-up-Q Exactive Plus MS+ Ultimate 3000 RSLC, TMT Labeling	Spinal cord	Mice	Male	C57BL/6	3	(Hasan et al., 2019)
Q99K10	Nlgn1	Down	Structural	Neuroligin-1	No information	No information	No information	No information	No information	Bottom-up-Q Exactive Plus MS+ Ultimate 3000 RSLC, TMT Labeling	Spinal cord	Mice	Male	C57BL/6	3	(Hasan et al., 2019)
Q8BNY6	Ncs1	Down	Signaling	Neuronal calcium sensor 1	No information	No information	No information	No information	No information	Bottom-up-Q Exactive Plus MS+ Ultimate 3000 RSLC, TMT Labeling	Spinal cord	Mice	Male	C57BL/6	3	(Hasan et al., 2019)
Q810U4-2	Nrcam	Up	Signaling	Neuronal cell adhesion molecule	No information	No information	No information	No information	No information	Bottom-up-Q Exactive Plus MS+ Ultimate 3000 RSLC, TMT Labeling	Spinal cord	Mice	Male	C57BL/6	3	(Hasan et al., 2019)
Q80Z24	Negr1	Down	Signaling	Neuronal growth regulator 1	No information	No information	No information	No information	No information	Bottom-up-Q Exactive Plus MS+ Ultimate 3000 RSLC, TMT Labeling	Spinal cord	Mice	Male	C57BL/6	3	(Hasan et al., 2019)
Q9Z1S5	Septin3	Down	Structural	Neuronal-specific septin-3	No information	No information	No information	No information	No information	Bottom-up-Q Exactive Plus MS+ Ultimate 3000 RSLC, TMT Labeling	Spinal cord	Mice	Male	C57BL/6	3	(Hasan et al., 2019)
P97333	Nrp1	Up	Signaling	Neuropilin-1	No information	No information	No information	No information	No information	Bottom-up-Q Exactive Plus MS+ Ultimate 3000 RSLC, TMT Labeling	Spinal cord	Mice	Male	C57BL/6	3	(Hasan et al., 2019)
F6RQ26	Ntm	Up	Immune response	Neurotrimin	No information	No information	No information	No information	No information	Bottom-up-Q Exactive Plus MS+ Ultimate 3000 RSLC, TMT Labeling	Spinal cord	Mice	Male	C57BL/6	3	(Hasan et al., 2019)
F8WH69	Ncf1	Up	Metabolic	Neutrophil cytosol factor 1	No information	No information	No information	No information	No information	Bottom-up-Q Exactive Plus MS+ Ultimate 3000 RSLC, TMT Labeling	Brain	Mice	Male	C57BL/6	3	(Hasan et al., 2019)
[truncated: 932 more rows]

## Sheet: CPZ
UniProt ID	Gene ID	Regulation	Molecular function	Protein description	Score	Coverage %	Unique peptides	Theoritical MW/pI	Experimental MW/pI	Method and instrument	Sample	Animal	Gender	Strain	Sample size	Reference
[truncated: 155 more rows]
